# Supplementary material for: catena-Poly[[(4-methyl­benzoato-κO)manganese(II)]-μ-aqua-bis­(μ-4-methyl­benzoato-κ2 O:O′)[(4-methyl­benzoato-κO)manganese(II)]-bis­(μ-N,N-diethyl­nicotinamide)-κ2 N 3:O;O:N 3]
Source: Acta Crystallogr Sect E Struct Rep Online. 2010 Jun 5;66(Pt 7):m734–5. doi: 10.1107/S1600536810020076 (PMC3006929; doi:10.1107/S1600536810020076)
Supplement: Supplementary file 1 [file e-66-0m734-sup1.cif]

##############################################################################
###                                                                        ###
###        Electronic paper (Acta Crystallographica Section E)             ###
###                                                                        ###
##############################################################################
#                                                                            #
# This CIF contains the data in a paper accepted for publication in Acta     #
# Crystallographica Section E. It conforms to the requirements of Notes      #
# for Authors for Section E, and has been peer reviewed under the auspices   #
# of the IUCr Commission on Journals.                                        #
#                                                                            #
# Full details of the Crystallographic Information File format               #
# are given in the paper "The Crystallographic Information File (CIF):       #
# a New Standard Archive File for Crystallography" by S. R. Hall, F. H.      #
# Allen and I. D. Brown [Acta Cryst. (1991), A47, 655-685].                  #
#                                                                            #
# The current version of the core CIF dictionary is obtainable from          #
# ftp://ftp.iucr.org/pub/cif_core.dic. The current version number is 2.4.    #
#                                                                            #
# Software is freely available for graphical display of the structure(s) in  #
# this CIF.  For information consult the CIF home page http://www.iucr.org/  #
# cif/home.html                                                              #
#                                                                            #
# This file may be used for bona fide research purposes within the           #
# scientific community so long as proper attribution is given to the journal # 
# article from which it was obtained.                                        #
#                                                                            #
##############################################################################
                                             
data_I
_audit_creation_method     SHELXL-97
_chemical_name_systematic
;
<i>catena</i>-Poly[[(4-methylbenzoato-\k<i>O</i>)manganese(II)]-\m-aqua-
bis(\m-4-methylbenzoato-\k^2^<i>O</i>:<i>O</i>')[(4-methylbenzoato-
\k<i>O</i>)manganese(II)]-bis(\m-<i>N</i>,<i>N</i>-diethylnicotinamide)-
\k^2^<i>N</i>^3^:<i>O</i>;<i>O</i>:<i>N</i>^3^]
;
_chemical_name_common     ?
_chemical_formula_moiety     'C52 H58 Mn2 N4 O11'
_chemical_formula_sum     'C52 H58 Mn2 N4 O11'
_chemical_formula_iupac     '[Mn2 (C8 H7 O2)4 (C10 H14 N2 O)2 (H2 O)]'
_chemical_formula_weight     1024.90
_chemical_melting_point     ?
_symmetry_cell_setting     triclinic
_symmetry_space_group_name_H-M     'P -1'
_symmetry_space_group_name_Hall     '-P 1'
loop_
    _symmetry_equiv_pos_as_xyz
    'x, y, z'
    '-x, -y, -z'
_cell_length_a     10.5228(2)
_cell_length_b     19.1361(3)
_cell_length_c     26.6008(4)
_cell_angle_alpha     70.537(2)
_cell_angle_beta     78.836(3)
_cell_angle_gamma     88.485(3)
_cell_volume     4950.63(17)
_cell_formula_units_Z     4
_cell_measurement_reflns_used     9867
_cell_measurement_theta_min     2.29
_cell_measurement_theta_max     28.02
_cell_measurement_temperature     100(2)
_exptl_crystal_description     block
_exptl_crystal_colour     colorless
_exptl_crystal_size_max     0.35
_exptl_crystal_size_mid     0.24
_exptl_crystal_size_min     0.15
_exptl_crystal_density_diffrn     1.375
_exptl_crystal_density_meas     ?
_exptl_crystal_density_method     'not measured'
_exptl_crystal_F_000     2144
_exptl_absorpt_coefficient_mu     0.574
_exptl_absorpt_correction_type     multi-scan
_exptl_absorpt_process_details     '(SADABS; Bruker, 2005)'
_exptl_absorpt_correction_T_min     0.8478
_exptl_absorpt_correction_T_max     0.9168
_exptl_special_details
;
;
_diffrn_ambient_temperature     100(2)
_diffrn_radiation_type     MoK\a
_diffrn_radiation_wavelength     0.71073
_diffrn_radiation_source     'fine-focus sealed tube'
_diffrn_radiation_monochromator     graphite
_diffrn_measurement_device_type
                          'Bruker Kappa APEXII CCD area-detector diffractometer'
_diffrn_measurement_method     '\f and \w scans'
_diffrn_detector_area_resol_mean     ?
_diffrn_reflns_number     87669
_diffrn_reflns_av_R_equivalents     0.0487
_diffrn_reflns_av_sigmaI/netI     0.0570
_diffrn_reflns_theta_min     1.66
_diffrn_reflns_theta_max     28.35
_diffrn_reflns_theta_full     28.35
_diffrn_measured_fraction_theta_max     0.993
_diffrn_measured_fraction_theta_full     0.993
_diffrn_reflns_limit_h_min     -14
_diffrn_reflns_limit_h_max     14
_diffrn_reflns_limit_k_min     -25
_diffrn_reflns_limit_k_max     25
_diffrn_reflns_limit_l_min     -35
_diffrn_reflns_limit_l_max     35
_diffrn_standards_number     ?
_diffrn_standards_interval_count     ?
_diffrn_standards_interval_time     ?
_diffrn_standards_decay_%     ?
_refine_special_details
;
Refinement of <i>F</i>^2^ against ALL reflections. The weighted <i>R</i>-factor
wR and goodness of fit <i>S</i> are based on <i>F</i>^2^, conventional
<i>R</i>-factors <i>R</i> are based on <i>F</i>, with <i>F</i> set to zero for
negative <i>F</i>^2^. The threshold expression of <i>F</i>^2^ >
\s(<i>F</i>^2^) is used only for calculating <i>R</i>-factors(gt) etc. and is
not relevant to the choice of reflections for refinement. <i>R</i>-factors
based on <i>F</i>^2^ are statistically about twice as large as those based on
<i>F</i>, and <i>R</i>- factors based on ALL data will be even larger.
;
_reflns_number_total     24563
_reflns_number_gt     17121
_reflns_threshold_expression     I>2\s(I)
_refine_ls_structure_factor_coef     Fsqd
_refine_ls_matrix_type     full
_refine_ls_R_factor_all     0.0764
_refine_ls_R_factor_gt     0.0423
_refine_ls_wR_factor_gt     0.0892
_refine_ls_wR_factor_ref     0.1020
_refine_ls_goodness_of_fit_ref     1.023
_refine_ls_restrained_S_all     1.023
_refine_ls_number_reflns     24563
_refine_ls_number_parameters     1275
_refine_ls_number_restraints     1
_refine_ls_hydrogen_treatment     mixed
_refine_ls_weighting_scheme     calc
_refine_ls_weighting_details
         'calc w=1/[\s^2^(Fo^2^)+(0.0376P)^2^+2.5004P] where P=(Fo^2^+2Fc^2^)/3'
_atom_sites_solution_hydrogens     geom
_atom_sites_solution_primary     direct
_atom_sites_solution_secondary     difmap
_refine_ls_shift/su_max     0.001
_refine_ls_shift/su_mean     0.000
_refine_diff_density_max     0.396
_refine_diff_density_min     -0.507
_refine_ls_extinction_method     none
_refine_ls_extinction_coef     ?
loop_
    _atom_type_symbol
    _atom_type_description
    _atom_type_scat_dispersion_real
    _atom_type_scat_dispersion_imag
    _atom_type_scat_source
    'C' 'C' 0.0030 0.0020
                         'International Tables Vol C Tables 4.2.6.8 and 6.1.1.4'
    'H' 'H' 0.0000 0.0000
                         'International Tables Vol C Tables 4.2.6.8 and 6.1.1.4'
    'Mn' 'Mn' 0.3370 0.7280
                         'International Tables Vol C Tables 4.2.6.8 and 6.1.1.4'
    'N' 'N' 0.0060 0.0030
                         'International Tables Vol C Tables 4.2.6.8 and 6.1.1.4'
    'O' 'O' 0.0110 0.0060
                         'International Tables Vol C Tables 4.2.6.8 and 6.1.1.4'
_computing_data_collection     'APEX2 (Bruker, 2007)'
_computing_cell_refinement     'SAINT (Bruker, 2007)'
_computing_data_reduction     'SAINT (Bruker, 2007)'
_computing_structure_solution     'SHELXS97 (Sheldrick, 2008)'
_computing_structure_refinement     'SHELXL97 (Sheldrick, 2008)'
_computing_molecular_graphics     'Mercury (Macrae <i>et al.</i>,  2006)'
_computing_publication_material
                                'WinGX (Farrugia, 1999) and PLATON (Spek, 2009)'
loop_
    _atom_site_type_symbol
    _atom_site_label
    _atom_site_fract_x
    _atom_site_fract_y
    _atom_site_fract_z
    _atom_site_U_iso_or_equiv
    _atom_site_adp_type
    _atom_site_calc_flag
    _atom_site_refinement_flags
    _atom_site_occupancy
    _atom_site_disorder_assembly
    _atom_site_disorder_group
    Mn Mn1 0.29102(3) 0.092307(17) 0.156751(12) 0.01457(7) Uani d . 1 . .
    Mn Mn2 -0.02201(3) 0.133661(17) 0.112030(12) 0.01425(7) Uani d . 1 . .
    Mn Mn3 0.20220(3) 0.461244(17) 0.326281(12) 0.01420(7) Uani d . 1 . .
    Mn Mn4 0.51449(3) 0.407633(17) 0.366892(12) 0.01429(7) Uani d . 1 . .
    O O1 -0.00798(14) 0.01586(8) 0.14766(6) 0.0216(3) Uani d . 1 . .
    O O2 0.19077(14) -0.00928(8) 0.16623(6) 0.0215(3) Uani d . 1 . .
    O O3 0.32961(14) 0.13578(8) 0.06967(6) 0.0203(3) Uani d . 1 . .
    O O4 0.13544(14) 0.15161(8) 0.04538(6) 0.0210(3) Uani d . 1 . .
    O O5 0.10170(14) 0.28937(8) 0.11920(6) 0.0223(3) Uani d . 1 . .
    O O6 -0.05798(14) 0.25125(8) 0.08837(6) 0.0191(3) Uani d . 1 . .
    O O7 0.05950(15) 0.08986(9) 0.26520(6) 0.0245(3) Uani d . 1 . .
    O O8 0.26278(14) 0.05493(9) 0.24495(6) 0.0220(3) Uani d . 1 . .
    O O9 0.11046(14) 0.15084(8) 0.16200(6) 0.0164(3) Uani d D 1 . .
    H H9A 0.085(3) 0.1322(15) 0.1999(12) 0.046(8) Uiso d . 1 . .
    H H9B 0.112(3) 0.2027(10) 0.1476(13) 0.069(11) Uiso d D 1 . .
    O O10 0.40261(14) 0.18976(8) 0.15298(6) 0.0210(3) Uani d . 1 . .
    O O11 -0.15129(14) 0.11306(8) 0.06165(6) 0.0183(3) Uani d . 1 . .
    O O12 0.35950(14) 0.37541(9) 0.43431(6) 0.0217(3) Uani d . 1 . .
    O O13 0.16363(14) 0.39528(8) 0.41208(6) 0.0193(3) Uani d . 1 . .
    O O14 0.49611(14) 0.52498(8) 0.34726(6) 0.0222(3) Uani d . 1 . .
    O O15 0.30051(14) 0.55792(8) 0.32796(6) 0.0205(3) Uani d . 1 . .
    O O16 0.42449(14) 0.47310(9) 0.21309(6) 0.0236(3) Uani d . 1 . .
    O O17 0.22779(14) 0.51251(8) 0.23789(6) 0.0217(3) Uani d . 1 . .
    O O18 0.38854(15) 0.25966(8) 0.35204(6) 0.0243(4) Uani d . 1 . .
    O O19 0.55809(14) 0.29317(8) 0.37939(6) 0.0207(3) Uani d . 1 . .
    O O20 0.65101(13) 0.41069(8) 0.41920(6) 0.0187(3) Uani d . 1 . .
    O O21 0.08786(14) 0.37412(8) 0.31793(6) 0.0217(3) Uani d . 1 . .
    O O22 0.37934(14) 0.40100(9) 0.31456(6) 0.0160(3) Uani d . 1 . .
    H H22A 0.406(2) 0.4217(14) 0.2775(11) 0.035(7) Uiso d . 1 . .
    H H22B 0.374(3) 0.347(2) 0.3269(14) 0.081(12) Uiso d . 1 . .
    N N1 -0.20574(17) 0.12154(10) 0.17872(7) 0.0171(4) Uani d . 1 . .
    N N2 0.47393(17) 0.02732(10) 0.14640(7) 0.0172(4) Uani d . 1 . .
    N N3 0.83418(17) 0.05090(10) 0.00421(7) 0.0181(4) Uani d . 1 . .
    N N4 0.45429(17) 0.27187(10) 0.19043(7) 0.0195(4) Uani d . 1 . .
    N N5 0.01818(16) 0.51791(10) 0.35032(7) 0.0166(4) Uani d . 1 . .
    N N6 0.68991(16) 0.43439(9) 0.29721(7) 0.0168(4) Uani d . 1 . .
    N N7 0.65443(17) 0.44424(10) 0.49232(7) 0.0193(4) Uani d . 1 . .
    N N8 0.03462(17) 0.29462(10) 0.27868(7) 0.0179(4) Uani d . 1 . .
    C C1 0.0784(2) -0.02758(12) 0.16489(8) 0.0169(4) Uani d . 1 . .
    C C2 0.0427(2) -0.10932(11) 0.18415(8) 0.0169(4) Uani d . 1 . .
    C C3 -0.0853(2) -0.13269(12) 0.19115(8) 0.0186(4) Uani d . 1 . .
    H H3 -0.1495 -0.0980 0.1870 0.022 Uiso calc R 1 . .
    C C4 -0.1182(2) -0.20697(12) 0.20415(9) 0.0208(5) Uani d . 1 . .
    H H4 -0.2045 -0.2217 0.2088 0.025 Uiso calc R 1 . .
    C C5 -0.0241(2) -0.25999(12) 0.21033(9) 0.0208(5) Uani d . 1 . .
    C C6 0.1028(2) -0.23687(12) 0.20604(9) 0.0216(5) Uani d . 1 . .
    H H6 0.1662 -0.2718 0.2120 0.026 Uiso calc R 1 . .
    C C7 0.1363(2) -0.16242(12) 0.19306(9) 0.0201(5) Uani d . 1 . .
    H H7 0.2218 -0.1479 0.1903 0.024 Uiso calc R 1 . .
    C C8 -0.0587(2) -0.33925(12) 0.21777(10) 0.0281(5) Uani d . 1 . .
    H H8A 0.0082 -0.3707 0.2316 0.042 Uiso calc R 1 . .
    H H8B -0.0667 -0.3431 0.1834 0.042 Uiso calc R 1 . .
    H H8C -0.1395 -0.3545 0.2431 0.042 Uiso calc R 1 . .
    C C9 0.2572(2) 0.15832(11) 0.03538(8) 0.0165(4) Uani d . 1 . .
    C C10 0.3218(2) 0.19464(11) -0.02273(8) 0.0171(4) Uani d . 1 . .
    C C11 0.2489(2) 0.23152(12) -0.06148(9) 0.0210(5) Uani d . 1 . .
    H H11 0.1593 0.2321 -0.0513 0.025 Uiso calc R 1 . .
    C C12 0.3087(2) 0.26728(13) -0.11504(9) 0.0248(5) Uani d . 1 . .
    H H12 0.2587 0.2920 -0.1403 0.030 Uiso calc R 1 . .
    C C13 0.4422(2) 0.26688(12) -0.13162(9) 0.0233(5) Uani d . 1 . .
    C C14 0.5145(2) 0.22896(13) -0.09326(9) 0.0238(5) Uani d . 1 . .
    H H14 0.6037 0.2270 -0.1037 0.029 Uiso calc R 1 . .
    C C15 0.4551(2) 0.19386(12) -0.03941(9) 0.0201(5) Uani d . 1 . .
    H H15 0.5054 0.1695 -0.0142 0.024 Uiso calc R 1 . .
    C C16 0.5066(3) 0.30636(14) -0.18978(9) 0.0347(6) Uani d . 1 . .
    H H16A 0.4432 0.3328 -0.2097 0.052 Uiso calc R 1 . .
    H H16B 0.5447 0.2708 -0.2059 0.052 Uiso calc R 1 . .
    H H16C 0.5728 0.3407 -0.1909 0.052 Uiso calc R 1 . .
    C C17 0.0039(2) 0.30073(11) 0.09722(8) 0.0171(4) Uani d . 1 . .
    C C18 -0.0438(2) 0.37802(12) 0.08131(8) 0.0178(4) Uani d . 1 . .
    C C19 -0.1414(2) 0.39756(13) 0.05159(10) 0.0274(5) Uani d . 1 . .
    H H19 -0.1782 0.3622 0.0412 0.033 Uiso calc R 1 . .
    C C20 -0.1848(2) 0.46928(13) 0.03717(10) 0.0298(5) Uani d . 1 . .
    H H20 -0.2504 0.4813 0.0172 0.036 Uiso calc R 1 . .
    C C21 -0.1322(2) 0.52330(13) 0.05200(9) 0.0260(5) Uani d . 1 . .
    C C22 -0.0330(2) 0.50357(13) 0.08122(10) 0.0281(5) Uani d . 1 . .
    H H22 0.0050 0.5391 0.0911 0.034 Uiso calc R 1 . .
    C C23 0.0104(2) 0.43205(12) 0.09590(9) 0.0231(5) Uani d . 1 . .
    H H23 0.0764 0.4200 0.1157 0.028 Uiso calc R 1 . .
    C C24 -0.1783(2) 0.60127(13) 0.03638(11) 0.0342(6) Uani d . 1 . .
    H H24A -0.1075 0.6352 0.0311 0.051 Uiso calc R 1 . .
    H H24B -0.2463 0.6057 0.0648 0.051 Uiso calc R 1 . .
    H H24C -0.2105 0.6127 0.0033 0.051 Uiso calc R 1 . .
    C C25 0.1568(2) 0.05343(12) 0.27750(9) 0.0187(4) Uani d . 1 . .
    C C26 0.1452(2) 0.00386(12) 0.33574(9) 0.0204(5) Uani d . 1 . .
    C C27 0.0350(2) 0.00399(14) 0.37437(9) 0.0300(5) Uani d . 1 . .
    H H27 -0.0304 0.0362 0.3645 0.036 Uiso calc R 1 . .
    C C28 0.0225(3) -0.04345(15) 0.42726(10) 0.0391(7) Uani d . 1 . .
    H H28 -0.0509 -0.0419 0.4527 0.047 Uiso calc R 1 . .
    C C29 0.1168(3) -0.09347(14) 0.44339(10) 0.0361(7) Uani d . 1 . .
    C C30 0.2254(3) -0.09338(14) 0.40479(11) 0.0367(7) Uani d . 1 . .
    H H30 0.2900 -0.1264 0.4146 0.044 Uiso calc R 1 . .
    C C31 0.2404(2) -0.04492(13) 0.35141(10) 0.0281(5) Uani d . 1 . .
    H H31 0.3150 -0.0455 0.3263 0.034 Uiso calc R 1 . .
    C C32 0.0996(3) -0.14617(17) 0.50102(11) 0.0553(9) Uani d . 1 . .
    H H32A 0.0816 -0.1187 0.5257 0.083 Uiso calc R 1 . .
    H H32B 0.1775 -0.1726 0.5060 0.083 Uiso calc R 1 . .
    H H32C 0.0286 -0.1808 0.5080 0.083 Uiso calc R 1 . .
    C C33 -0.2241(2) 0.07042(11) 0.22842(9) 0.0183(4) Uani d . 1 . .
    H H33 -0.1566 0.0398 0.2383 0.022 Uiso calc R 1 . .
    C C34 -0.3392(2) 0.06135(12) 0.26569(9) 0.0214(5) Uani d . 1 . .
    H H34 -0.3481 0.0256 0.3000 0.026 Uiso calc R 1 . .
    C C35 -0.4409(2) 0.10575(12) 0.25143(9) 0.0199(5) Uani d . 1 . .
    H H35 -0.5198 0.0997 0.2756 0.024 Uiso calc R 1 . .
    C C36 -0.42287(19) 0.15955(11) 0.20030(8) 0.0155(4) Uani d . 1 . .
    C C37 -0.30381(19) 0.16563(11) 0.16559(8) 0.0161(4) Uani d . 1 . .
    H H37 -0.2914 0.2021 0.1315 0.019 Uiso calc R 1 . .
    C C38 0.4733(2) -0.04641(12) 0.17108(9) 0.0190(4) Uani d . 1 . .
    H H38 0.4031 -0.0693 0.1985 0.023 Uiso calc R 1 . .
    C C39 0.5722(2) -0.08989(12) 0.15759(9) 0.0213(5) Uani d . 1 . .
    H H39 0.5682 -0.1408 0.1756 0.026 Uiso calc R 1 . .
    C C40 0.6768(2) -0.05651(12) 0.11698(9) 0.0211(5) Uani d . 1 . .
    H H40 0.7433 -0.0848 0.1066 0.025 Uiso calc R 1 . .
    C C41 0.6813(2) 0.02013(11) 0.09173(8) 0.0164(4) Uani d . 1 . .
    C C42 0.5773(2) 0.05918(11) 0.10813(8) 0.0160(4) Uani d . 1 . .
    H H42 0.5799 0.1104 0.0915 0.019 Uiso calc R 1 . .
    C C43 0.79495(19) 0.06378(11) 0.05116(8) 0.0159(4) Uani d . 1 . .
    C C44 0.7643(2) 0.00135(13) -0.01427(9) 0.0240(5) Uani d . 1 . .
    H H44A 0.7213 -0.0388 0.0173 0.029 Uiso calc R 1 . .
    H H44B 0.8267 -0.0203 -0.0362 0.029 Uiso calc R 1 . .
    C C45 0.6646(2) 0.03952(14) -0.04705(10) 0.0317(6) Uani d . 1 . .
    H H45A 0.6249 0.0046 -0.0587 0.047 Uiso calc R 1 . .
    H H45B 0.7061 0.0796 -0.0783 0.047 Uiso calc R 1 . .
    H H45C 0.5995 0.0586 -0.0250 0.047 Uiso calc R 1 . .
    C C46 0.9449(2) 0.09632(12) -0.03440(9) 0.0228(5) Uani d . 1 . .
    H H46A 0.9768 0.0736 -0.0618 0.027 Uiso calc R 1 . .
    H H46B 1.0140 0.0968 -0.0151 0.027 Uiso calc R 1 . .
    C C47 0.9114(2) 0.17535(13) -0.06227(10) 0.0287(5) Uani d . 1 . .
    H H47A 0.9843 0.2008 -0.0896 0.043 Uiso calc R 1 . .
    H H47B 0.8905 0.2002 -0.0359 0.043 Uiso calc R 1 . .
    H H47C 0.8383 0.1753 -0.0789 0.043 Uiso calc R 1 . .
    C C48 0.47036(19) 0.20863(12) 0.18015(8) 0.0162(4) Uani d . 1 . .
    C C49 0.3529(2) 0.32107(13) 0.16928(10) 0.0244(5) Uani d . 1 . .
    H H49A 0.3339 0.3552 0.1895 0.029 Uiso calc R 1 . .
    H H49B 0.2745 0.2913 0.1756 0.029 Uiso calc R 1 . .
    C C50 0.3893(2) 0.36527(14) 0.10934(10) 0.0342(6) Uani d . 1 . .
    H H50A 0.3243 0.4005 0.0993 0.051 Uiso calc R 1 . .
    H H50B 0.3954 0.3323 0.0886 0.051 Uiso calc R 1 . .
    H H50C 0.4714 0.3911 0.1020 0.051 Uiso calc R 1 . .
    C C51 0.5357(2) 0.29619(13) 0.22146(9) 0.0248(5) Uani d . 1 . .
    H H51A 0.5711 0.2529 0.2448 0.030 Uiso calc R 1 . .
    H H51B 0.4816 0.3197 0.2446 0.030 Uiso calc R 1 . .
    C C52 0.6457(2) 0.34963(14) 0.18583(11) 0.0342(6) Uani d . 1 . .
    H H52A 0.6961 0.3623 0.2082 0.051 Uiso calc R 1 . .
    H H52B 0.6113 0.3937 0.1639 0.051 Uiso calc R 1 . .
    H H52C 0.6997 0.3268 0.1627 0.051 Uiso calc R 1 . .
    C C53 0.2385(2) 0.36444(11) 0.44399(8) 0.0167(4) Uani d . 1 . .
    C C54 0.1792(2) 0.31129(11) 0.49916(8) 0.0170(4) Uani d . 1 . .
    C C55 0.0468(2) 0.30495(12) 0.51870(9) 0.0204(5) Uani d . 1 . .
    H H55 -0.0082 0.3327 0.4968 0.024 Uiso calc R 1 . .
    C C56 -0.0045(2) 0.25787(13) 0.57045(9) 0.0240(5) Uani d . 1 . .
    H H56 -0.0938 0.2550 0.5829 0.029 Uiso calc R 1 . .
    C C57 0.0741(2) 0.21472(12) 0.60428(9) 0.0238(5) Uani d . 1 . .
    C C58 0.2070(2) 0.21989(12) 0.58382(9) 0.0232(5) Uani d . 1 . .
    H H58 0.2618 0.1908 0.6052 0.028 Uiso calc R 1 . .
    C C59 0.2591(2) 0.26750(12) 0.53229(9) 0.0219(5) Uani d . 1 . .
    H H59 0.3483 0.2703 0.5196 0.026 Uiso calc R 1 . .
    C C60 0.0182(3) 0.16500(14) 0.66114(10) 0.0340(6) Uani d . 1 . .
    H H60A 0.0653 0.1203 0.6696 0.051 Uiso calc R 1 . .
    H H60B -0.0713 0.1529 0.6637 0.051 Uiso calc R 1 . .
    H H60C 0.0250 0.1901 0.6864 0.051 Uiso calc R 1 . .
    C C61 0.4106(2) 0.57161(12) 0.33415(8) 0.0165(4) Uani d . 1 . .
    C C62 0.4477(2) 0.65083(11) 0.32589(8) 0.0158(4) Uani d . 1 . .
    C C63 0.3573(2) 0.70589(12) 0.32052(9) 0.0202(5) Uani d . 1 . .
    H H63 0.2711 0.6941 0.3220 0.024 Uiso calc R 1 . .
    C C64 0.3946(2) 0.77828(12) 0.31296(9) 0.0220(5) Uani d . 1 . .
    H H64 0.3330 0.8145 0.3095 0.026 Uiso calc R 1 . .
    C C65 0.5228(2) 0.79759(12) 0.31052(9) 0.0200(5) Uani d . 1 . .
    C C66 0.6129(2) 0.74237(12) 0.31522(9) 0.0202(5) Uani d . 1 . .
    H H66 0.6992 0.7541 0.3134 0.024 Uiso calc R 1 . .
    C C67 0.5759(2) 0.67020(12) 0.32261(8) 0.0183(4) Uani d . 1 . .
    H H67 0.6378 0.6342 0.3254 0.022 Uiso calc R 1 . .
    C C68 0.5636(2) 0.87545(12) 0.30437(10) 0.0278(5) Uani d . 1 . .
    H H68A 0.5172 0.9104 0.2800 0.042 Uiso calc R 1 . .
    H H68B 0.6550 0.8835 0.2900 0.042 Uiso calc R 1 . .
    H H68C 0.5446 0.8821 0.3392 0.042 Uiso calc R 1 . .
    C C69 0.3274(2) 0.51141(12) 0.20306(9) 0.0179(4) Uani d . 1 . .
    C C70 0.3331(2) 0.56018(12) 0.14482(8) 0.0190(4) Uani d . 1 . .
    C C71 0.2283(2) 0.60070(12) 0.12891(9) 0.0229(5) Uani d . 1 . .
    H H71 0.1515 0.5965 0.1540 0.027 Uiso calc R 1 . .
    C C72 0.2373(2) 0.64770(13) 0.07557(10) 0.0272(5) Uani d . 1 . .
    H H72 0.1654 0.6738 0.0654 0.033 Uiso calc R 1 . .
    C C73 0.3505(2) 0.65661(13) 0.03725(9) 0.0272(5) Uani d . 1 . .
    C C74 0.4538(2) 0.61449(14) 0.05329(9) 0.0304(6) Uani d . 1 . .
    H H74 0.5302 0.6182 0.0280 0.036 Uiso calc R 1 . .
    C C75 0.4457(2) 0.56714(13) 0.10592(9) 0.0255(5) Uani d . 1 . .
    H H75 0.5166 0.5395 0.1155 0.031 Uiso calc R 1 . .
    C C76 0.3644(3) 0.71158(14) -0.01987(10) 0.0355(6) Uani d . 1 . .
    H H76A 0.4412 0.7426 -0.0283 0.053 Uiso calc R 1 . .
    H H76B 0.2900 0.7418 -0.0223 0.053 Uiso calc R 1 . .
    H H76C 0.3709 0.6852 -0.0452 0.053 Uiso calc R 1 . .
    C C77 0.4867(2) 0.24556(12) 0.37353(8) 0.0185(4) Uani d . 1 . .
    C C78 0.5223(2) 0.16569(12) 0.39390(9) 0.0198(5) Uani d . 1 . .
    C C79 0.4467(2) 0.11043(12) 0.38984(9) 0.0245(5) Uani d . 1 . .
    H H79 0.3736 0.1228 0.3744 0.029 Uiso calc R 1 . .
    C C80 0.4790(2) 0.03679(13) 0.40862(10) 0.0287(5) Uani d . 1 . .
    H H80 0.4263 0.0004 0.4060 0.034 Uiso calc R 1 . .
    C C81 0.5883(2) 0.01624(13) 0.43122(10) 0.0277(5) Uani d . 1 . .
    C C82 0.6634(3) 0.07218(14) 0.43503(11) 0.0346(6) Uani d . 1 . .
    H H82 0.7368 0.0600 0.4503 0.042 Uiso calc R 1 . .
    C C83 0.6311(2) 0.14594(13) 0.41647(10) 0.0289(5) Uani d . 1 . .
    H H83 0.6833 0.1824 0.4193 0.035 Uiso calc R 1 . .
    C C84 0.6237(3) -0.06375(13) 0.45167(11) 0.0393(7) Uani d . 1 . .
    H H84A 0.5581 -0.0947 0.4481 0.059 Uiso calc R 1 . .
    H H84B 0.6300 -0.0773 0.4892 0.059 Uiso calc R 1 . .
    H H84C 0.7055 -0.0702 0.4307 0.059 Uiso calc R 1 . .
    C C85 -0.08494(19) 0.47597(12) 0.38283(8) 0.0156(4) Uani d . 1 . .
    H H85 -0.0835 0.4250 0.3899 0.019 Uiso calc R 1 . .
    C C86 -0.19401(19) 0.50452(12) 0.40655(8) 0.0159(4) Uani d . 1 . .
    C C87 -0.1961(2) 0.58115(12) 0.39485(9) 0.0196(5) Uani d . 1 . .
    H H87 -0.2671 0.6026 0.4099 0.023 Uiso calc R 1 . .
    C C88 -0.0908(2) 0.62472(12) 0.36043(9) 0.0211(5) Uani d . 1 . .
    H H88 -0.0906 0.6760 0.3515 0.025 Uiso calc R 1 . .
    C C89 0.0139(2) 0.59133(12) 0.33947(9) 0.0186(4) Uani d . 1 . .
    H H89 0.0848 0.6211 0.3167 0.022 Uiso calc R 1 . .
    C C90 0.7032(2) 0.48943(11) 0.24927(8) 0.0180(4) Uani d . 1 . .
    H H90 0.6323 0.5181 0.2412 0.022 Uiso calc R 1 . .
    C C91 0.8177(2) 0.50526(12) 0.21137(9) 0.0211(5) Uani d . 1 . .
    H H91 0.8227 0.5434 0.1783 0.025 Uiso calc R 1 . .
    C C92 0.9247(2) 0.46414(12) 0.22288(9) 0.0195(4) Uani d . 1 . .
    H H92 1.0036 0.4752 0.1985 0.023 Uiso calc R 1 . .
    C C93 0.9114(2) 0.40577(11) 0.27179(8) 0.0159(4) Uani d . 1 . .
    C C94 0.79259(19) 0.39322(11) 0.30731(8) 0.0160(4) Uani d . 1 . .
    H H94 0.7838 0.3540 0.3400 0.019 Uiso calc R 1 . .
    C C95 0.69637(19) 0.45079(12) 0.44036(8) 0.0160(4) Uani d . 1 . .
    C C96 0.7140(2) 0.48486(13) 0.52104(9) 0.0246(5) Uani d . 1 . .
    H H96A 0.6495 0.4891 0.5512 0.030 Uiso calc R 1 . .
    H H96B 0.7400 0.5346 0.4963 0.030 Uiso calc R 1 . .
    C C97 0.8309(2) 0.44791(14) 0.54251(10) 0.0290(5) Uani d . 1 . .
    H H97A 0.8634 0.4759 0.5617 0.044 Uiso calc R 1 . .
    H H97B 0.8972 0.4460 0.5127 0.044 Uiso calc R 1 . .
    H H97C 0.8062 0.3984 0.5668 0.044 Uiso calc R 1 . .
    C C98 0.5546(2) 0.38594(13) 0.52469(9) 0.0257(5) Uani d . 1 . .
    H H98A 0.4857 0.3888 0.5046 0.031 Uiso calc R 1 . .
    H H98B 0.5175 0.3950 0.5582 0.031 Uiso calc R 1 . .
    C C99 0.6063(2) 0.30848(14) 0.53846(10) 0.0317(6) Uani d . 1 . .
    H H99A 0.5389 0.2732 0.5620 0.048 Uiso calc R 1 . .
    H H99B 0.6779 0.3061 0.5564 0.048 Uiso calc R 1 . .
    H H99C 0.6348 0.2971 0.5056 0.048 Uiso calc R 1 . .
    C C100 0.01980(19) 0.35729(12) 0.29004(8) 0.0156(4) Uani d . 1 . .
    C C101 0.1292(2) 0.24234(12) 0.30289(9) 0.0228(5) Uani d . 1 . .
    H H10A 0.2107 0.2691 0.2970 0.027 Uiso calc R 1 . .
    H H10B 0.1446 0.2056 0.2848 0.027 Uiso calc R 1 . .
    C C102 0.0828(2) 0.20352(14) 0.36308(10) 0.0324(6) Uani d . 1 . .
    H H10H 0.1444 0.1678 0.3768 0.049 Uiso calc R 1 . .
    H H10I 0.0003 0.1787 0.3692 0.049 Uiso calc R 1 . .
    H H10J 0.0742 0.2393 0.3815 0.049 Uiso calc R 1 . .
    C C103 -0.0447(2) 0.27293(13) 0.24597(9) 0.0232(5) Uani d . 1 . .
    H H10C 0.0103 0.2505 0.2223 0.028 Uiso calc R 1 . .
    H H10D -0.0790 0.3171 0.2231 0.028 Uiso calc R 1 . .
    C C104 -0.1561(2) 0.21903(13) 0.27990(10) 0.0298(6) Uani d . 1 . .
    H H10E -0.2054 0.2081 0.2564 0.045 Uiso calc R 1 . .
    H H10F -0.2109 0.2407 0.3036 0.045 Uiso calc R 1 . .
    H H10G -0.1227 0.1741 0.3012 0.045 Uiso calc R 1 . .
loop_
    _atom_site_aniso_label
    _atom_site_aniso_U_11
    _atom_site_aniso_U_22
    _atom_site_aniso_U_33
    _atom_site_aniso_U_12
    _atom_site_aniso_U_13
    _atom_site_aniso_U_23
    Mn1 0.01369(16) 0.01606(16) 0.01613(16) 0.00008(12) -0.00361(12)
                                                                    -0.00779(13)
    Mn2 0.01361(16) 0.01591(16) 0.01577(16) 0.00055(12) -0.00323(12)
                                                                    -0.00843(13)
    Mn3 0.01195(15) 0.01724(16) 0.01632(16) 0.00047(12) -0.00281(12)
                                                                    -0.00939(13)
    Mn4 0.01224(16) 0.01742(16) 0.01566(16) 0.00045(12) -0.00275(12)
                                                                    -0.00872(13)
    O1 0.0193(8) 0.0177(8) 0.0293(9) 0.0016(6) -0.0071(7) -0.0088(7)
    O2 0.0157(8) 0.0183(8) 0.0322(9) -0.0017(6) -0.0047(7) -0.0106(7)
    O3 0.0197(8) 0.0242(8) 0.0175(8) 0.0028(6) -0.0042(6) -0.0075(7)
    O4 0.0171(8) 0.0281(9) 0.0206(8) -0.0017(7) -0.0013(6) -0.0129(7)
    O5 0.0234(8) 0.0175(8) 0.0283(9) 0.0012(6) -0.0121(7) -0.0069(7)
    O6 0.0197(8) 0.0154(7) 0.0243(8) -0.0007(6) -0.0073(6) -0.0078(6)
    O7 0.0248(9) 0.0285(9) 0.0197(8) 0.0076(7) -0.0033(7) -0.0087(7)
    O8 0.0181(8) 0.0301(9) 0.0177(8) 0.0011(7) -0.0040(6) -0.0078(7)
    O9 0.0179(8) 0.0170(8) 0.0169(8) 0.0024(6) -0.0051(6) -0.0084(7)
    O10 0.0223(8) 0.0192(8) 0.0252(8) -0.0021(6) -0.0095(7) -0.0093(7)
    O11 0.0180(8) 0.0212(8) 0.0196(8) -0.0012(6) -0.0056(6) -0.0108(6)
    O12 0.0158(8) 0.0331(9) 0.0180(8) -0.0028(7) -0.0012(6) -0.0117(7)
    O13 0.0181(8) 0.0220(8) 0.0177(8) 0.0013(6) -0.0028(6) -0.0072(6)
    O14 0.0190(8) 0.0193(8) 0.0323(9) 0.0023(6) -0.0055(7) -0.0139(7)
    O15 0.0156(8) 0.0210(8) 0.0284(9) -0.0019(6) -0.0032(6) -0.0133(7)
    O16 0.0215(8) 0.0279(9) 0.0193(8) 0.0078(7) -0.0035(6) -0.0061(7)
    O17 0.0189(8) 0.0281(9) 0.0181(8) 0.0040(7) -0.0021(6) -0.0089(7)
    O18 0.0247(9) 0.0191(8) 0.0307(9) -0.0009(7) -0.0136(7) -0.0056(7)
    O19 0.0186(8) 0.0177(8) 0.0279(9) 0.0000(6) -0.0067(6) -0.0093(7)
    O20 0.0155(7) 0.0256(8) 0.0188(8) -0.0005(6) -0.0053(6) -0.0111(7)
    O21 0.0201(8) 0.0226(8) 0.0294(9) -0.0015(6) -0.0091(7) -0.0153(7)
    O22 0.0171(8) 0.0180(8) 0.0151(8) 0.0023(6) -0.0037(6) -0.0081(6)
    N1 0.0189(9) 0.0196(9) 0.0170(9) 0.0013(7) -0.0048(7) -0.0107(8)
    N2 0.0170(9) 0.0184(9) 0.0182(9) -0.0009(7) -0.0062(7) -0.0071(8)
    N3 0.0197(9) 0.0193(9) 0.0183(9) 0.0004(7) -0.0038(7) -0.0103(8)
    N4 0.0161(9) 0.0232(10) 0.0257(10) 0.0042(7) -0.0068(8) -0.0155(8)
    N5 0.0156(9) 0.0197(9) 0.0169(9) 0.0011(7) -0.0047(7) -0.0086(7)
    N6 0.0168(9) 0.0179(9) 0.0179(9) 0.0002(7) -0.0033(7) -0.0091(7)
    N7 0.0160(9) 0.0274(10) 0.0171(9) 0.0022(8) -0.0024(7) -0.0115(8)
    N8 0.0173(9) 0.0200(9) 0.0223(10) 0.0030(7) -0.0063(7) -0.0135(8)
    C1 0.0172(11) 0.0189(11) 0.0167(10) 0.0009(8) -0.0019(8) -0.0093(9)
    C2 0.0195(11) 0.0170(10) 0.0148(10) 0.0006(8) -0.0033(8) -0.0062(9)
    C3 0.0170(11) 0.0205(11) 0.0185(11) 0.0001(9) -0.0018(8) -0.0075(9)
    C4 0.0183(11) 0.0219(11) 0.0220(11) -0.0048(9) -0.0015(9) -0.0082(9)
    C5 0.0283(12) 0.0163(11) 0.0179(11) -0.0035(9) -0.0045(9) -0.0058(9)
    C6 0.0230(12) 0.0196(11) 0.0221(12) 0.0040(9) -0.0056(9) -0.0062(9)
    C7 0.0185(11) 0.0197(11) 0.0229(11) -0.0016(9) -0.0048(9) -0.0077(9)
    C8 0.0353(14) 0.0197(12) 0.0301(13) -0.0025(10) -0.0080(11) -0.0084(10)
    C9 0.0199(11) 0.0148(10) 0.0185(11) -0.0004(8) -0.0028(9) -0.0109(9)
    C10 0.0220(11) 0.0146(10) 0.0170(10) -0.0008(8) -0.0035(9) -0.0084(9)
    C11 0.0197(11) 0.0248(12) 0.0212(11) 0.0034(9) -0.0059(9) -0.0105(10)
    C12 0.0327(13) 0.0243(12) 0.0225(12) 0.0068(10) -0.0126(10) -0.0108(10)
    C13 0.0340(13) 0.0201(11) 0.0171(11) -0.0031(10) -0.0027(10) -0.0090(9)
    C14 0.0184(11) 0.0319(13) 0.0216(12) -0.0036(10) -0.0006(9) -0.0110(10)
    C15 0.0195(11) 0.0246(12) 0.0177(11) -0.0003(9) -0.0037(9) -0.0090(9)
    C16 0.0463(16) 0.0360(15) 0.0188(12) -0.0075(12) -0.0016(11) -0.0073(11)
    C17 0.0186(11) 0.0161(10) 0.0151(10) -0.0006(8) -0.0008(8) -0.0047(8)
    C18 0.0174(11) 0.0185(11) 0.0164(10) 0.0002(9) 0.0000(8) -0.0061(9)
    C19 0.0270(13) 0.0223(12) 0.0368(14) 0.0034(10) -0.0125(11) -0.0116(11)
    C20 0.0261(13) 0.0277(13) 0.0364(14) 0.0074(10) -0.0114(11) -0.0093(11)
    C21 0.0273(13) 0.0214(12) 0.0230(12) 0.0048(10) 0.0050(10) -0.0049(10)
    C22 0.0346(14) 0.0213(12) 0.0307(13) 0.0005(10) -0.0039(11) -0.0131(11)
    C23 0.0248(12) 0.0210(11) 0.0254(12) 0.0010(9) -0.0069(10) -0.0092(10)
    C24 0.0328(14) 0.0240(13) 0.0397(15) 0.0092(11) 0.0024(12) -0.0088(12)
    C25 0.0224(12) 0.0182(11) 0.0190(11) -0.0020(9) -0.0046(9) -0.0102(9)
    C26 0.0238(12) 0.0188(11) 0.0194(11) -0.0049(9) -0.0063(9) -0.0058(9)
    C27 0.0369(15) 0.0299(13) 0.0223(12) 0.0016(11) -0.0015(11) -0.0100(11)
    C28 0.0489(18) 0.0406(16) 0.0227(13) -0.0093(13) 0.0027(12) -0.0087(12)
    C29 0.0511(18) 0.0326(14) 0.0220(13) -0.0196(13) -0.0120(12) -0.0015(11)
    C30 0.0416(16) 0.0293(14) 0.0371(15) -0.0065(12) -0.0240(13) 0.0015(12)
    C31 0.0267(13) 0.0288(13) 0.0284(13) -0.0056(10) -0.0084(10) -0.0068(11)
    C32 0.088(3) 0.0488(19) 0.0237(15) -0.0261(18) -0.0187(15) 0.0022(13)
    C33 0.0187(11) 0.0153(10) 0.0232(11) 0.0000(8) -0.0066(9) -0.0080(9)
    C34 0.0259(12) 0.0164(11) 0.0196(11) -0.0045(9) -0.0017(9) -0.0042(9)
    C35 0.0179(11) 0.0219(11) 0.0203(11) -0.0041(9) 0.0011(9) -0.0101(9)
    C36 0.0149(10) 0.0180(10) 0.0183(11) -0.0024(8) -0.0037(8) -0.0117(9)
    C37 0.0179(11) 0.0173(10) 0.0155(10) -0.0008(8) -0.0047(8) -0.0077(9)
    C38 0.0173(11) 0.0193(11) 0.0201(11) -0.0013(9) -0.0060(9) -0.0047(9)
    C39 0.0238(12) 0.0149(10) 0.0243(12) 0.0008(9) -0.0080(9) -0.0036(9)
    C40 0.0226(12) 0.0207(11) 0.0245(12) 0.0063(9) -0.0087(9) -0.0118(10)
    C41 0.0176(11) 0.0193(11) 0.0168(10) 0.0005(8) -0.0066(8) -0.0101(9)
    C42 0.0192(11) 0.0156(10) 0.0160(10) 0.0006(8) -0.0070(8) -0.0068(8)
    C43 0.0140(10) 0.0204(11) 0.0163(10) 0.0041(8) -0.0058(8) -0.0087(9)
    C44 0.0320(13) 0.0257(12) 0.0222(12) 0.0028(10) -0.0078(10) -0.0169(10)
    C45 0.0306(14) 0.0350(14) 0.0400(15) 0.0027(11) -0.0156(12) -0.0218(12)
    C46 0.0230(12) 0.0285(12) 0.0178(11) 0.0020(10) 0.0003(9) -0.0114(10)
    C47 0.0297(13) 0.0298(13) 0.0243(12) -0.0040(11) -0.0060(10) -0.0053(11)
    C48 0.0135(10) 0.0199(11) 0.0149(10) -0.0014(8) 0.0004(8) -0.0072(9)
    C49 0.0200(12) 0.0258(12) 0.0352(13) 0.0069(10) -0.0102(10) -0.0183(11)
    C50 0.0302(14) 0.0300(14) 0.0400(15) -0.0003(11) -0.0114(12) -0.0057(12)
    C51 0.0236(12) 0.0309(13) 0.0333(13) 0.0088(10) -0.0118(10) -0.0257(11)
    C52 0.0260(13) 0.0370(15) 0.0519(17) 0.0011(11) -0.0151(12) -0.0267(13)
    C53 0.0190(11) 0.0179(11) 0.0168(10) 0.0003(9) -0.0021(8) -0.0111(9)
    C54 0.0194(11) 0.0163(10) 0.0187(11) -0.0006(8) -0.0044(8) -0.0102(9)
    C55 0.0193(11) 0.0214(11) 0.0213(11) 0.0008(9) -0.0043(9) -0.0080(9)
    C56 0.0195(12) 0.0270(12) 0.0254(12) -0.0048(10) -0.0004(9) -0.0103(10)
    C57 0.0339(14) 0.0190(11) 0.0200(11) -0.0076(10) -0.0040(10) -0.0086(9)
    C58 0.0296(13) 0.0197(11) 0.0235(12) 0.0037(10) -0.0106(10) -0.0085(10)
    C59 0.0201(11) 0.0239(12) 0.0244(12) 0.0015(9) -0.0052(9) -0.0112(10)
    C60 0.0466(16) 0.0286(13) 0.0246(13) -0.0117(12) -0.0068(11) -0.0051(11)
    C61 0.0168(11) 0.0197(11) 0.0154(10) 0.0009(8) 0.0000(8) -0.0109(9)
    C62 0.0180(11) 0.0172(10) 0.0134(10) -0.0001(8) -0.0020(8) -0.0073(8)
    C63 0.0150(11) 0.0239(11) 0.0236(12) -0.0016(9) -0.0037(9) -0.0103(10)
    C64 0.0215(12) 0.0193(11) 0.0268(12) 0.0046(9) -0.0061(9) -0.0092(10)
    C65 0.0228(12) 0.0199(11) 0.0175(11) -0.0035(9) -0.0030(9) -0.0067(9)
    C66 0.0180(11) 0.0219(11) 0.0211(11) -0.0060(9) -0.0038(9) -0.0073(9)
    C67 0.0182(11) 0.0205(11) 0.0171(11) 0.0020(9) -0.0040(8) -0.0072(9)
    C68 0.0296(13) 0.0200(12) 0.0337(14) -0.0031(10) -0.0081(11) -0.0075(10)
    C69 0.0189(11) 0.0180(11) 0.0189(11) -0.0012(9) -0.0038(9) -0.0087(9)
    C70 0.0237(12) 0.0177(11) 0.0168(11) -0.0010(9) -0.0052(9) -0.0067(9)
    C71 0.0212(12) 0.0216(11) 0.0263(12) 0.0016(9) -0.0062(9) -0.0078(10)
    C72 0.0311(13) 0.0212(12) 0.0306(13) 0.0039(10) -0.0163(11) -0.0049(10)
    C73 0.0383(15) 0.0231(12) 0.0214(12) -0.0035(11) -0.0109(11) -0.0057(10)
    C74 0.0307(14) 0.0387(15) 0.0187(12) -0.0002(11) -0.0013(10) -0.0074(11)
    C75 0.0269(13) 0.0274(13) 0.0213(12) 0.0055(10) -0.0062(10) -0.0064(10)
    C76 0.0464(17) 0.0319(14) 0.0253(13) -0.0074(12) -0.0144(12) -0.0009(11)
    C77 0.0182(11) 0.0186(11) 0.0171(11) -0.0011(9) -0.0011(8) -0.0053(9)
    C78 0.0223(12) 0.0179(11) 0.0196(11) 0.0002(9) -0.0029(9) -0.0076(9)
    C79 0.0273(13) 0.0228(12) 0.0249(12) -0.0016(10) -0.0067(10) -0.0089(10)
    C80 0.0380(15) 0.0194(12) 0.0311(13) -0.0035(10) -0.0069(11) -0.0111(10)
    C81 0.0354(14) 0.0200(12) 0.0262(13) 0.0021(10) -0.0011(11) -0.0085(10)
    C82 0.0329(15) 0.0267(13) 0.0471(16) 0.0079(11) -0.0181(12) -0.0107(12)
    C83 0.0296(13) 0.0205(12) 0.0397(15) 0.0007(10) -0.0135(11) -0.0103(11)
    C84 0.0519(18) 0.0225(13) 0.0447(17) 0.0081(12) -0.0090(14) -0.0136(12)
    C85 0.0170(11) 0.0172(10) 0.0163(10) 0.0006(8) -0.0051(8) -0.0093(9)
    C86 0.0136(10) 0.0228(11) 0.0160(10) 0.0022(8) -0.0057(8) -0.0113(9)
    C87 0.0174(11) 0.0244(12) 0.0233(11) 0.0071(9) -0.0074(9) -0.0149(10)
    C88 0.0216(12) 0.0155(11) 0.0303(12) 0.0032(9) -0.0105(10) -0.0101(10)
    C89 0.0174(11) 0.0186(11) 0.0215(11) -0.0015(9) -0.0068(9) -0.0070(9)
    C90 0.0186(11) 0.0170(11) 0.0217(11) 0.0016(9) -0.0056(9) -0.0102(9)
    C91 0.0239(12) 0.0181(11) 0.0193(11) -0.0030(9) -0.0025(9) -0.0042(9)
    C92 0.0151(11) 0.0205(11) 0.0222(11) -0.0043(9) 0.0014(9) -0.0085(9)
    C93 0.0167(10) 0.0170(10) 0.0196(11) 0.0004(8) -0.0040(8) -0.0133(9)
    C94 0.0170(11) 0.0170(10) 0.0159(10) -0.0002(8) -0.0027(8) -0.0081(9)
    C95 0.0119(10) 0.0218(11) 0.0176(10) 0.0045(8) -0.0046(8) -0.0102(9)
    C96 0.0280(13) 0.0331(13) 0.0196(11) 0.0038(10) -0.0052(9) -0.0176(10)
    C97 0.0289(13) 0.0365(14) 0.0314(13) 0.0054(11) -0.0134(11) -0.0203(12)
    C98 0.0191(12) 0.0404(14) 0.0173(11) -0.0013(10) -0.0013(9) -0.0101(10)
    C99 0.0274(13) 0.0345(14) 0.0287(13) -0.0051(11) -0.0086(11) -0.0024(11)
    C100 0.0110(10) 0.0210(11) 0.0152(10) -0.0016(8) 0.0013(8) -0.0087(9)
    C101 0.0208(12) 0.0235(12) 0.0315(13) 0.0064(9) -0.0113(10) -0.0157(10)
    C102 0.0308(14) 0.0304(14) 0.0337(14) -0.0001(11) -0.0121(11) -0.0045(11)
    C103 0.0268(12) 0.0272(12) 0.0282(12) 0.0072(10) -0.0134(10) -0.0217(10)
    C104 0.0266(13) 0.0288(13) 0.0458(15) 0.0027(10) -0.0162(11) -0.0228(12)
_geom_special_details
;
All esds (except the esd in the dihedral angle between two l.s. planes) are
estimated using the full covariance matrix. The cell esds are taken into
account individually in the estimation of esds in distances, angles and
torsion angles; correlations between esds in cell parameters are only used
when they are defined by crystal symmetry. An approximate (isotropic)
treatment of cell esds is used for estimating esds involving l.s. planes.
;
loop_
    _geom_bond_atom_site_label_1
    _geom_bond_atom_site_label_2
    _geom_bond_site_symmetry_2
    _geom_bond_distance
    _geom_bond_publ_flag
    Mn1 O2 . 2.1528(14) .
    Mn1 O3 . 2.1429(15) .
    Mn1 O8 . 2.1743(15) .
    Mn1 O9 . 2.1848(15) .
    Mn1 O10 . 2.1936(14) .
    Mn1 N2 . 2.2854(18) .
    Mn2 O1 . 2.1482(15) .
    Mn2 O4 . 2.1197(15) .
    Mn2 O6 . 2.1694(14) .
    Mn2 O9 . 2.2026(14) .
    Mn2 O11 . 2.2109(13) .
    Mn2 N1 . 2.3152(18) .
    Mn3 O13 . 2.1716(14) .
    Mn3 O15 . 2.1608(14) .
    Mn3 O17 . 2.1898(15) .
    Mn3 O21 . 2.1755(14) .
    Mn3 O22 . 2.1913(15) .
    Mn3 N5 . 2.2817(17) .
    Mn4 O12 . 2.1071(15) .
    Mn4 O14 . 2.1419(15) .
    Mn4 O19 . 2.1540(15) .
    Mn4 O20 . 2.1990(13) .
    Mn4 O22 . 2.2069(14) .
    Mn4 N6 . 2.2799(18) .
    O1 C1 . 1.263(2) ?
    O2 C1 . 1.252(2) ?
    O3 C9 . 1.260(2) ?
    O4 C9 . 1.258(2) ?
    O5 C17 . 1.259(2) ?
    O6 C17 . 1.271(2) ?
    O7 C25 . 1.257(3) ?
    O9 H9A . 0.94(3) ?
    O9 H9B . 0.937(18) ?
    O11 C43 1_455 1.246(2) ?
    O12 C53 . 1.258(2) ?
    O13 C53 . 1.261(2) ?
    O14 C61 . 1.264(2) ?
    O15 C61 . 1.248(2) ?
    O16 C69 . 1.260(2) ?
    O17 C69 . 1.262(3) ?
    O18 C77 . 1.256(2) ?
    O19 C77 . 1.263(2) ?
    O22 H22A . 0.92(3) ?
    O22 H22B . 0.98(4) ?
    N1 C33 . 1.338(3) ?
    N1 C37 . 1.340(3) ?
    N2 C38 . 1.343(3) ?
    N3 C43 . 1.338(3) ?
    N3 C44 . 1.473(3) ?
    N3 C46 . 1.470(3) ?
    N4 C48 . 1.327(3) ?
    N4 C49 . 1.472(3) ?
    N4 C51 . 1.477(3) ?
    N5 C85 . 1.338(3) ?
    N5 C89 . 1.338(3) ?
    N6 C90 . 1.341(3) ?
    N6 C94 . 1.337(3) ?
    N7 C95 . 1.331(3) ?
    N7 C96 . 1.479(3) ?
    N7 C98 . 1.470(3) ?
    N8 C100 . 1.329(3) ?
    N8 C101 . 1.474(3) ?
    N8 C103 . 1.472(2) ?
    C1 C2 . 1.508(3) ?
    C3 C2 . 1.389(3) ?
    C3 H3 . 0.9300 ?
    C4 C3 . 1.383(3) ?
    C4 H4 . 0.9300 ?
    C5 C6 . 1.390(3) ?
    C5 C4 . 1.391(3) ?
    C5 C8 . 1.507(3) ?
    C6 C7 . 1.387(3) ?
    C6 H6 . 0.9300 ?
    C7 C2 . 1.391(3) ?
    C7 H7 . 0.9300 ?
    C8 H8A . 0.9600 ?
    C8 H8B . 0.9600 ?
    C8 H8C . 0.9600 ?
    C9 C10 . 1.496(3) ?
    C10 C15 . 1.388(3) ?
    C11 C12 . 1.386(3) ?
    C11 C10 . 1.394(3) ?
    C11 H11 . 0.9300 ?
    C12 C13 . 1.388(3) ?
    C12 H12 . 0.9300 ?
    C14 C13 . 1.387(3) ?
    C14 C15 . 1.388(3) ?
    C14 H14 . 0.9300 ?
    C15 H15 . 0.9300 ?
    C16 C13 . 1.505(3) ?
    C16 H16A . 0.9600 ?
    C16 H16B . 0.9600 ?
    C16 H16C . 0.9600 ?
    C18 C17 . 1.498(3) ?
    C18 C19 . 1.384(3) ?
    C18 C23 . 1.389(3) ?
    C19 H19 . 0.9300 ?
    C20 C21 . 1.385(3) ?
    C20 C19 . 1.387(3) ?
    C20 H20 . 0.9300 ?
    C21 C22 . 1.391(3) ?
    C21 C24 . 1.504(3) ?
    C22 C23 . 1.383(3) ?
    C22 H22 . 0.9300 ?
    C23 H23 . 0.9300 ?
    C24 H24A . 0.9600 ?
    C24 H24B . 0.9600 ?
    C24 H24C . 0.9600 ?
    C25 O8 . 1.267(3) ?
    C25 C26 . 1.506(3) ?
    C26 C27 . 1.393(3) ?
    C26 C31 . 1.379(3) ?
    C27 H27 . 0.9300 ?
    C28 C27 . 1.380(3) ?
    C28 H28 . 0.9300 ?
    C29 C28 . 1.388(4) ?
    C29 C30 . 1.380(4) ?
    C30 H30 . 0.9300 ?
    C31 C30 . 1.394(3) ?
    C31 H31 . 0.9300 ?
    C32 C29 . 1.507(3) ?
    C32 H32A . 0.9600 ?
    C32 H32B . 0.9600 ?
    C32 H32C . 0.9600 ?
    C33 C34 . 1.383(3) ?
    C33 H33 . 0.9300 ?
    C34 H34 . 0.9300 ?
    C35 C34 . 1.380(3) ?
    C35 C36 . 1.387(3) ?
    C35 H35 . 0.9300 ?
    C36 C48 1_455 1.508(3) ?
    C37 C36 . 1.387(3) ?
    C37 H37 . 0.9300 ?
    C38 H38 . 0.9300 ?
    C39 C38 . 1.383(3) ?
    C39 C40 . 1.380(3) ?
    C39 H39 . 0.9300 ?
    C40 H40 . 0.9300 ?
    C41 C40 . 1.393(3) ?
    C41 C42 . 1.391(3) ?
    C41 C43 . 1.498(3) ?
    C42 N2 . 1.336(3) ?
    C42 H42 . 0.9300 ?
    C43 O11 1_655 1.246(2) ?
    C44 C45 . 1.511(3) ?
    C44 H44A . 0.9700 ?
    C44 H44B . 0.9700 ?
    C45 H45A . 0.9600 ?
    C45 H45B . 0.9600 ?
    C45 H45C . 0.9600 ?
    C46 C47 . 1.512(3) ?
    C46 H46A . 0.9700 ?
    C46 H46B . 0.9700 ?
    C47 H47A . 0.9600 ?
    C47 H47B . 0.9600 ?
    C47 H47C . 0.9600 ?
    C48 O10 . 1.244(2) ?
    C48 C36 1_655 1.508(3) ?
    C49 C50 . 1.512(3) ?
    C49 H49A . 0.9700 ?
    C49 H49B . 0.9700 ?
    C50 H50A . 0.9600 ?
    C50 H50B . 0.9600 ?
    C50 H50C . 0.9600 ?
    C51 C52 . 1.509(3) ?
    C51 H51A . 0.9700 ?
    C51 H51B . 0.9700 ?
    C52 H52A . 0.9600 ?
    C52 H52B . 0.9600 ?
    C52 H52C . 0.9600 ?
    C53 C54 . 1.504(3) ?
    C54 C55 . 1.383(3) ?
    C54 C59 . 1.394(3) ?
    C55 H55 . 0.9300 ?
    C56 C55 . 1.382(3) ?
    C56 C57 . 1.391(3) ?
    C56 H56 . 0.9300 ?
    C57 C60 . 1.505(3) ?
    C58 C59 . 1.383(3) ?
    C58 C57 . 1.392(3) ?
    C58 H58 . 0.9300 ?
    C59 H59 . 0.9300 ?
    C60 H60A . 0.9600 ?
    C60 H60B . 0.9600 ?
    C60 H60C . 0.9600 ?
    C62 C61 . 1.508(3) ?
    C62 C67 . 1.387(3) ?
    C63 C62 . 1.392(3) ?
    C63 C64 . 1.388(3) ?
    C63 H63 . 0.9300 ?
    C64 H64 . 0.9300 ?
    C65 C66 . 1.391(3) ?
    C65 C64 . 1.392(3) ?
    C65 C68 . 1.509(3) ?
    C66 H66 . 0.9300 ?
    C67 C66 . 1.384(3) ?
    C67 H67 . 0.9300 ?
    C68 H68A . 0.9600 ?
    C68 H68B . 0.9600 ?
    C68 H68C . 0.9600 ?
    C70 C69 . 1.509(3) ?
    C70 C71 . 1.383(3) ?
    C70 C75 . 1.391(3) ?
    C71 C72 . 1.390(3) ?
    C71 H71 . 0.9300 ?
    C72 C73 . 1.382(3) ?
    C72 H72 . 0.9300 ?
    C73 C74 . 1.385(3) ?
    C74 H74 . 0.9300 ?
    C75 C74 . 1.379(3) ?
    C75 H75 . 0.9300 ?
    C76 C73 . 1.514(3) ?
    C76 H76A . 0.9600 ?
    C76 H76B . 0.9600 ?
    C76 H76C . 0.9600 ?
    C77 C78 . 1.506(3) ?
    C78 C83 . 1.381(3) ?
    C79 C78 . 1.384(3) ?
    C79 C80 . 1.386(3) ?
    C79 H79 . 0.9300 ?
    C80 H80 . 0.9300 ?
    C81 C80 . 1.388(3) ?
    C81 C84 . 1.507(3) ?
    C82 C81 . 1.389(3) ?
    C82 C83 . 1.388(3) ?
    C82 H82 . 0.9300 ?
    C83 H83 . 0.9300 ?
    C84 H84A . 0.9600 ?
    C84 H84B . 0.9600 ?
    C84 H84C . 0.9600 ?
    C85 H85 . 0.9300 ?
    C86 C85 . 1.389(3) ?
    C86 C95 1_455 1.497(3) ?
    C87 C88 . 1.382(3) ?
    C87 C86 . 1.395(3) ?
    C87 H87 . 0.9300 ?
    C88 H88 . 0.9300 ?
    C89 C88 . 1.376(3) ?
    C89 H89 . 0.9300 ?
    C90 H90 . 0.9300 ?
    C91 C90 . 1.380(3) ?
    C91 C92 . 1.381(3) ?
    C91 H91 . 0.9300 ?
    C92 H92 . 0.9300 ?
    C93 C92 . 1.389(3) ?
    C93 C94 . 1.386(3) ?
    C93 C100 1_655 1.502(3) ?
    C94 H94 . 0.9300 ?
    C95 O20 . 1.243(2) ?
    C95 C86 1_655 1.497(3) ?
    C96 C97 . 1.516(3) ?
    C96 H96A . 0.9700 ?
    C96 H96B . 0.9700 ?
    C97 H97A . 0.9600 ?
    C97 H97B . 0.9600 ?
    C97 H97C . 0.9600 ?
    C98 C99 . 1.517(3) ?
    C98 H98A . 0.9700 ?
    C98 H98B . 0.9700 ?
    C99 H99A . 0.9600 ?
    C99 H99B . 0.9600 ?
    C99 H99C . 0.9600 ?
    C100 O21 . 1.243(2) ?
    C100 C93 1_455 1.502(3) ?
    C101 C102 . 1.509(3) ?
    C101 H10A . 0.9700 ?
    C101 H10B . 0.9700 ?
    C102 H10H . 0.9600 ?
    C102 H10I . 0.9600 ?
    C102 H10J . 0.9600 ?
    C103 C104 . 1.512(3) ?
    C103 H10C . 0.9700 ?
    C103 H10D . 0.9700 ?
    C104 H10E . 0.9600 ?
    C104 H10F . 0.9600 ?
    C104 H10G . 0.9600 ?
loop_
    _geom_angle_atom_site_label_1
    _geom_angle_atom_site_label_2
    _geom_angle_atom_site_label_3
    _geom_angle_site_symmetry_1
    _geom_angle_site_symmetry_3
    _geom_angle
    _geom_angle_publ_flag
    O2 Mn1 O8 . . 86.85(6) ?
    O2 Mn1 O9 . . 92.31(6) ?
    O2 Mn1 O10 . . 174.70(6) ?
    O2 Mn1 N2 . . 84.43(6) ?
    O3 Mn1 O2 . . 97.60(6) ?
    O3 Mn1 O8 . . 175.43(6) ?
    O3 Mn1 O9 . . 91.91(6) ?
    O3 Mn1 O10 . . 86.29(6) ?
    O3 Mn1 N2 . . 85.17(6) ?
    O8 Mn1 O9 . . 88.92(6) ?
    O8 Mn1 O10 . . 89.21(6) ?
    O8 Mn1 N2 . . 94.29(6) ?
    O9 Mn1 O10 . . 91.16(6) ?
    O9 Mn1 N2 . . 175.29(6) ?
    O10 Mn1 N2 . . 92.34(6) ?
    O1 Mn2 O6 . . 170.61(6) ?
    O1 Mn2 O9 . . 89.49(6) ?
    O1 Mn2 O11 . . 88.90(5) ?
    O1 Mn2 N1 . . 86.27(6) ?
    O4 Mn2 O1 . . 97.75(6) ?
    O4 Mn2 O6 . . 91.45(6) ?
    O4 Mn2 O9 . . 90.02(6) ?
    O4 Mn2 O11 . . 89.10(5) ?
    O4 Mn2 N1 . . 174.27(6) ?
    O6 Mn2 O9 . . 88.61(5) ?
    O6 Mn2 O11 . . 93.15(5) ?
    O6 Mn2 N1 . . 84.69(6) ?
    O9 Mn2 O11 . . 178.04(6) ?
    O9 Mn2 N1 . . 94.11(6) ?
    O11 Mn2 N1 . . 86.89(6) ?
    O13 Mn3 O17 . . 170.86(6) ?
    O13 Mn3 O21 . . 84.47(6) ?
    O13 Mn3 O22 . . 89.52(6) ?
    O13 Mn3 N5 . . 83.28(6) ?
    O15 Mn3 O13 . . 100.63(6) ?
    O15 Mn3 O17 . . 88.49(6) ?
    O15 Mn3 O21 . . 172.45(6) ?
    O15 Mn3 O22 . . 95.02(6) ?
    O15 Mn3 N5 . . 84.32(6) ?
    O17 Mn3 O22 . . 89.03(6) ?
    O17 Mn3 N5 . . 98.40(6) ?
    O21 Mn3 O17 . . 86.52(6) ?
    O21 Mn3 O22 . . 90.55(6) ?
    O21 Mn3 N5 . . 90.82(6) ?
    O22 Mn3 N5 . . 172.51(6) ?
    O12 Mn4 O14 . . 97.04(6) ?
    O12 Mn4 O19 . . 90.47(6) ?
    O12 Mn4 O20 . . 91.25(5) ?
    O12 Mn4 O22 . . 88.94(6) ?
    O12 Mn4 N6 . . 175.55(6) ?
    O14 Mn4 O19 . . 172.28(6) ?
    O14 Mn4 O20 . . 89.45(6) ?
    O14 Mn4 O22 . . 92.31(6) ?
    O14 Mn4 N6 . . 86.78(6) ?
    O19 Mn4 O20 . . 88.57(5) ?
    O19 Mn4 O22 . . 89.64(6) ?
    O19 Mn4 N6 . . 85.65(6) ?
    O20 Mn4 O22 . . 178.20(6) ?
    O20 Mn4 N6 . . 86.48(6) ?
    O22 Mn4 N6 . . 93.20(6) ?
    C1 O1 Mn2 . . 136.20(13) ?
    C1 O2 Mn1 . . 135.80(14) ?
    C9 O3 Mn1 . . 132.79(14) ?
    C9 O4 Mn2 . . 139.38(13) ?
    C17 O6 Mn2 . . 126.66(13) ?
    C25 O8 Mn1 . . 126.00(13) ?
    Mn1 O9 Mn2 . . 114.68(6) ?
    Mn1 O9 H9A . . 96.9(17) ?
    Mn1 O9 H9B . . 120(2) ?
    Mn2 O9 H9A . . 118.6(17) ?
    Mn2 O9 H9B . . 95(2) ?
    H9A O9 H9B . . 113(3) ?
    C48 O10 Mn1 . . 139.39(14) ?
    C43 O11 Mn2 1_455 . 144.18(14) ?
    C53 O12 Mn4 . . 138.85(13) ?
    C53 O13 Mn3 . . 131.60(14) ?
    C61 O14 Mn4 . . 137.28(13) ?
    C61 O15 Mn3 . . 134.89(14) ?
    C69 O17 Mn3 . . 126.80(13) ?
    C77 O19 Mn4 . . 125.56(13) ?
    C95 O20 Mn4 . . 143.45(14) ?
    C100 O21 Mn3 . . 146.13(14) ?
    Mn3 O22 Mn4 . . 113.16(6) ?
    Mn3 O22 H22A . . 99.9(16) ?
    Mn3 O22 H22B . . 119(2) ?
    Mn4 O22 H22A . . 118.4(16) ?
    Mn4 O22 H22B . . 95(2) ?
    H22A O22 H22B . . 113(3) ?
    C33 N1 Mn2 . . 124.49(14) ?
    C33 N1 C37 . . 117.62(18) ?
    C37 N1 Mn2 . . 117.75(14) ?
    C38 N2 Mn1 . . 121.24(14) ?
    C42 N2 Mn1 . . 120.29(13) ?
    C42 N2 C38 . . 117.38(18) ?
    C43 N3 C44 . . 124.34(18) ?
    C43 N3 C46 . . 117.55(17) ?
    C46 N3 C44 . . 117.64(17) ?
    C48 N4 C49 . . 119.05(17) ?
    C48 N4 C51 . . 122.86(18) ?
    C49 N4 C51 . . 118.08(17) ?
    C85 N5 Mn3 . . 118.94(13) ?
    C85 N5 C89 . . 117.71(18) ?
    C89 N5 Mn3 . . 122.73(14) ?
    C90 N6 Mn4 . . 126.99(14) ?
    C94 N6 Mn4 . . 115.46(14) ?
    C94 N6 C90 . . 117.40(18) ?
    C95 N7 C96 . . 123.95(18) ?
    C95 N7 C98 . . 117.56(18) ?
    C98 N7 C96 . . 117.96(17) ?
    C100 N8 C101 . . 118.32(17) ?
    C100 N8 C103 . . 123.07(17) ?
    C103 N8 C101 . . 118.50(17) ?
    O1 C1 C2 . . 116.18(18) ?
    O2 C1 O1 . . 126.35(19) ?
    O2 C1 C2 . . 117.45(18) ?
    C3 C2 C1 . . 119.81(19) ?
    C3 C2 C7 . . 118.72(19) ?
    C7 C2 C1 . . 121.42(18) ?
    C2 C3 H3 . . 119.7 ?
    C4 C3 C2 . . 120.7(2) ?
    C4 C3 H3 . . 119.7 ?
    C3 C4 C5 . . 120.9(2) ?
    C3 C4 H4 . . 119.5 ?
    C5 C4 H4 . . 119.5 ?
    C4 C5 C8 . . 120.3(2) ?
    C6 C5 C4 . . 118.21(19) ?
    C6 C5 C8 . . 121.4(2) ?
    C5 C6 H6 . . 119.5 ?
    C7 C6 C5 . . 121.0(2) ?
    C7 C6 H6 . . 119.5 ?
    C2 C7 H7 . . 119.8 ?
    C6 C7 C2 . . 120.3(2) ?
    C6 C7 H7 . . 119.8 ?
    C5 C8 H8A . . 109.5 ?
    C5 C8 H8B . . 109.5 ?
    C5 C8 H8C . . 109.5 ?
    H8A C8 H8B . . 109.5 ?
    H8A C8 H8C . . 109.5 ?
    H8B C8 H8C . . 109.5 ?
    O3 C9 C10 . . 117.14(18) ?
    O4 C9 O3 . . 125.93(19) ?
    O4 C9 C10 . . 116.90(18) ?
    C11 C10 C9 . . 120.30(19) ?
    C15 C10 C9 . . 121.41(19) ?
    C15 C10 C11 . . 118.3(2) ?
    C10 C11 H11 . . 119.7 ?
    C12 C11 C10 . . 120.5(2) ?
    C12 C11 H11 . . 119.7 ?
    C11 C12 C13 . . 121.1(2) ?
    C11 C12 H12 . . 119.4 ?
    C13 C12 H12 . . 119.4 ?
    C12 C13 C16 . . 120.8(2) ?
    C14 C13 C12 . . 118.3(2) ?
    C14 C13 C16 . . 120.9(2) ?
    C13 C14 C15 . . 120.7(2) ?
    C13 C14 H14 . . 119.6 ?
    C15 C14 H14 . . 119.6 ?
    C10 C15 C14 . . 121.0(2) ?
    C10 C15 H15 . . 119.5 ?
    C14 C15 H15 . . 119.5 ?
    C13 C16 H16A . . 109.5 ?
    C13 C16 H16B . . 109.5 ?
    C13 C16 H16C . . 109.5 ?
    H16A C16 H16B . . 109.5 ?
    H16A C16 H16C . . 109.5 ?
    H16B C16 H16C . . 109.5 ?
    O5 C17 O6 . . 124.73(19) ?
    O5 C17 C18 . . 117.28(18) ?
    O6 C17 C18 . . 117.99(18) ?
    C19 C18 C17 . . 121.26(19) ?
    C19 C18 C23 . . 118.5(2) ?
    C23 C18 C17 . . 120.26(19) ?
    C18 C19 C20 . . 120.7(2) ?
    C18 C19 H19 . . 119.6 ?
    C20 C19 H19 . . 119.6 ?
    C19 C20 H20 . . 119.4 ?
    C21 C20 C19 . . 121.2(2) ?
    C21 C20 H20 . . 119.4 ?
    C20 C21 C22 . . 117.8(2) ?
    C20 C21 C24 . . 121.6(2) ?
    C22 C21 C24 . . 120.6(2) ?
    C21 C22 H22 . . 119.4 ?
    C23 C22 C21 . . 121.3(2) ?
    C23 C22 H22 . . 119.4 ?
    C18 C23 H23 . . 119.7 ?
    C22 C23 C18 . . 120.5(2) ?
    C22 C23 H23 . . 119.7 ?
    C21 C24 H24A . . 109.5 ?
    C21 C24 H24B . . 109.5 ?
    C21 C24 H24C . . 109.5 ?
    H24A C24 H24B . . 109.5 ?
    H24A C24 H24C . . 109.5 ?
    H24B C24 H24C . . 109.5 ?
    O7 C25 O8 . . 125.4(2) ?
    O7 C25 C26 . . 116.86(19) ?
    O8 C25 C26 . . 117.77(19) ?
    C31 C26 C27 . . 118.6(2) ?
    C31 C26 C25 . . 120.8(2) ?
    C27 C26 C25 . . 120.5(2) ?
    C26 C27 H27 . . 119.8 ?
    C28 C27 C26 . . 120.4(2) ?
    C28 C27 H27 . . 119.8 ?
    C27 C28 C29 . . 121.5(3) ?
    C27 C28 H28 . . 119.2 ?
    C29 C28 H28 . . 119.2 ?
    C28 C29 C32 . . 120.7(3) ?
    C30 C29 C28 . . 117.6(2) ?
    C30 C29 C32 . . 121.7(3) ?
    C29 C30 C31 . . 121.5(3) ?
    C29 C30 H30 . . 119.3 ?
    C31 C30 H30 . . 119.3 ?
    C26 C31 C30 . . 120.3(2) ?
    C26 C31 H31 . . 119.8 ?
    C30 C31 H31 . . 119.8 ?
    C29 C32 H32A . . 109.5 ?
    C29 C32 H32B . . 109.5 ?
    C29 C32 H32C . . 109.5 ?
    H32A C32 H32B . . 109.5 ?
    H32A C32 H32C . . 109.5 ?
    H32B C32 H32C . . 109.5 ?
    N1 C33 C34 . . 122.7(2) ?
    N1 C33 H33 . . 118.7 ?
    C34 C33 H33 . . 118.7 ?
    C33 C34 H34 . . 120.3 ?
    C35 C34 C33 . . 119.4(2) ?
    C35 C34 H34 . . 120.3 ?
    C34 C35 C36 . . 118.6(2) ?
    C34 C35 H35 . . 120.7 ?
    C36 C35 H35 . . 120.7 ?
    C35 C36 C37 . . 118.39(19) ?
    C35 C36 C48 . 1_455 122.52(19) ?
    C37 C36 C48 . 1_455 119.01(18) ?
    N1 C37 C36 . . 123.30(19) ?
    N1 C37 H37 . . 118.3 ?
    C36 C37 H37 . . 118.3 ?
    N2 C38 C39 . . 123.0(2) ?
    N2 C38 H38 . . 118.5 ?
    C39 C38 H38 . . 118.5 ?
    C38 C39 H39 . . 120.5 ?
    C40 C39 C38 . . 119.0(2) ?
    C40 C39 H39 . . 120.5 ?
    C39 C40 C41 . . 119.1(2) ?
    C39 C40 H40 . . 120.5 ?
    C41 C40 H40 . . 120.5 ?
    C40 C41 C43 . . 124.26(19) ?
    C42 C41 C40 . . 117.7(2) ?
    C42 C41 C43 . . 117.84(18) ?
    N2 C42 C41 . . 123.75(19) ?
    N2 C42 H42 . . 118.1 ?
    C41 C42 H42 . . 118.1 ?
    O11 C43 N3 1_655 . 121.49(19) ?
    O11 C43 C41 1_655 . 118.48(18) ?
    N3 C43 C41 . . 120.00(18) ?
    N3 C44 C45 . . 113.85(19) ?
    N3 C44 H44A . . 108.8 ?
    N3 C44 H44B . . 108.8 ?
    C45 C44 H44A . . 108.8 ?
    C45 C44 H44B . . 108.8 ?
    H44A C44 H44B . . 107.7 ?
    C44 C45 H45A . . 109.5 ?
    C44 C45 H45B . . 109.5 ?
    C44 C45 H45C . . 109.5 ?
    H45A C45 H45B . . 109.5 ?
    H45A C45 H45C . . 109.5 ?
    H45B C45 H45C . . 109.5 ?
    N3 C46 C47 . . 113.19(18) ?
    N3 C46 H46A . . 108.9 ?
    N3 C46 H46B . . 108.9 ?
    C47 C46 H46A . . 108.9 ?
    C47 C46 H46B . . 108.9 ?
    H46A C46 H46B . . 107.8 ?
    C46 C47 H47A . . 109.5 ?
    C46 C47 H47B . . 109.5 ?
    C46 C47 H47C . . 109.5 ?
    H47A C47 H47B . . 109.5 ?
    H47A C47 H47C . . 109.5 ?
    H47B C47 H47C . . 109.5 ?
    O10 C48 N4 . . 121.96(19) ?
    O10 C48 C36 . 1_655 119.09(18) ?
    N4 C48 C36 . 1_655 118.91(17) ?
    N4 C49 C50 . . 113.82(19) ?
    N4 C49 H49A . . 108.8 ?
    N4 C49 H49B . . 108.8 ?
    C50 C49 H49A . . 108.8 ?
    C50 C49 H49B . . 108.8 ?
    H49A C49 H49B . . 107.7 ?
    C49 C50 H50A . . 109.5 ?
    C49 C50 H50B . . 109.5 ?
    C49 C50 H50C . . 109.5 ?
    H50A C50 H50B . . 109.5 ?
    H50A C50 H50C . . 109.5 ?
    H50B C50 H50C . . 109.5 ?
    N4 C51 C52 . . 113.39(19) ?
    N4 C51 H51A . . 108.9 ?
    N4 C51 H51B . . 108.9 ?
    C52 C51 H51A . . 108.9 ?
    C52 C51 H51B . . 108.9 ?
    H51A C51 H51B . . 107.7 ?
    C51 C52 H52A . . 109.5 ?
    C51 C52 H52B . . 109.5 ?
    C51 C52 H52C . . 109.5 ?
    H52A C52 H52B . . 109.5 ?
    H52A C52 H52C . . 109.5 ?
    H52B C52 H52C . . 109.5 ?
    O12 C53 O13 . . 125.68(19) ?
    O12 C53 C54 . . 116.39(18) ?
    O13 C53 C54 . . 117.92(18) ?
    C55 C54 C53 . . 121.96(19) ?
    C55 C54 C59 . . 118.4(2) ?
    C59 C54 C53 . . 119.61(19) ?
    C54 C55 H55 . . 119.7 ?
    C56 C55 C54 . . 120.7(2) ?
    C56 C55 H55 . . 119.7 ?
    C55 C56 C57 . . 121.5(2) ?
    C55 C56 H56 . . 119.2 ?
    C57 C56 H56 . . 119.2 ?
    C56 C57 C58 . . 117.5(2) ?
    C56 C57 C60 . . 121.4(2) ?
    C58 C57 C60 . . 121.1(2) ?
    C57 C58 H58 . . 119.4 ?
    C59 C58 C57 . . 121.2(2) ?
    C59 C58 H58 . . 119.4 ?
    C54 C59 H59 . . 119.7 ?
    C58 C59 C54 . . 120.6(2) ?
    C58 C59 H59 . . 119.7 ?
    C57 C60 H60A . . 109.5 ?
    C57 C60 H60B . . 109.5 ?
    C57 C60 H60C . . 109.5 ?
    H60A C60 H60B . . 109.5 ?
    H60A C60 H60C . . 109.5 ?
    H60B C60 H60C . . 109.5 ?
    O14 C61 C62 . . 115.51(18) ?
    O15 C61 O14 . . 126.27(19) ?
    O15 C61 C62 . . 118.21(18) ?
    C63 C62 C61 . . 121.92(18) ?
    C67 C62 C61 . . 119.52(18) ?
    C67 C62 C63 . . 118.56(19) ?
    C62 C63 H63 . . 119.8 ?
    C64 C63 C62 . . 120.5(2) ?
    C64 C63 H63 . . 119.8 ?
    C63 C64 C65 . . 121.0(2) ?
    C63 C64 H64 . . 119.5 ?
    C65 C64 H64 . . 119.5 ?
    C64 C65 C68 . . 121.5(2) ?
    C66 C65 C64 . . 118.06(19) ?
    C66 C65 C68 . . 120.40(19) ?
    C65 C66 H66 . . 119.5 ?
    C67 C66 C65 . . 121.0(2) ?
    C67 C66 H66 . . 119.5 ?
    C62 C67 H67 . . 119.6 ?
    C66 C67 C62 . . 120.9(2) ?
    C66 C67 H67 . . 119.6 ?
    C65 C68 H68A . . 109.5 ?
    C65 C68 H68B . . 109.5 ?
    C65 C68 H68C . . 109.5 ?
    H68A C68 H68B . . 109.5 ?
    H68A C68 H68C . . 109.5 ?
    H68B C68 H68C . . 109.5 ?
    O16 C69 O17 . . 125.0(2) ?
    O16 C69 C70 . . 116.66(19) ?
    O17 C69 C70 . . 118.28(19) ?
    C71 C70 C69 . . 121.2(2) ?
    C71 C70 C75 . . 118.2(2) ?
    C75 C70 C69 . . 120.65(19) ?
    C70 C71 C72 . . 120.3(2) ?
    C70 C71 H71 . . 119.8 ?
    C72 C71 H71 . . 119.8 ?
    C71 C72 H72 . . 119.2 ?
    C73 C72 C71 . . 121.7(2) ?
    C73 C72 H72 . . 119.2 ?
    C72 C73 C74 . . 117.5(2) ?
    C72 C73 C76 . . 122.1(2) ?
    C74 C73 C76 . . 120.3(2) ?
    C73 C74 H74 . . 119.3 ?
    C75 C74 C73 . . 121.4(2) ?
    C75 C74 H74 . . 119.3 ?
    C70 C75 H75 . . 119.5 ?
    C74 C75 C70 . . 120.9(2) ?
    C74 C75 H75 . . 119.5 ?
    C73 C76 H76A . . 109.5 ?
    C73 C76 H76B . . 109.5 ?
    C73 C76 H76C . . 109.5 ?
    H76A C76 H76B . . 109.5 ?
    H76A C76 H76C . . 109.5 ?
    H76B C76 H76C . . 109.5 ?
    O18 C77 O19 . . 125.1(2) ?
    O18 C77 C78 . . 117.55(19) ?
    O19 C77 C78 . . 117.31(18) ?
    C83 C78 C79 . . 118.6(2) ?
    C83 C78 C77 . . 121.03(19) ?
    C79 C78 C77 . . 120.38(19) ?
    C78 C79 C80 . . 120.6(2) ?
    C78 C79 H79 . . 119.7 ?
    C80 C79 H79 . . 119.7 ?
    C79 C80 C81 . . 121.4(2) ?
    C79 C80 H80 . . 119.3 ?
    C81 C80 H80 . . 119.3 ?
    C80 C81 C82 . . 117.5(2) ?
    C80 C81 C84 . . 121.5(2) ?
    C82 C81 C84 . . 121.0(2) ?
    C81 C82 H82 . . 119.3 ?
    C83 C82 C81 . . 121.3(2) ?
    C83 C82 H82 . . 119.3 ?
    C78 C83 C82 . . 120.6(2) ?
    C78 C83 H83 . . 119.7 ?
    C82 C83 H83 . . 119.7 ?
    C81 C84 H84A . . 109.5 ?
    C81 C84 H84B . . 109.5 ?
    C81 C84 H84C . . 109.5 ?
    H84A C84 H84B . . 109.5 ?
    H84A C84 H84C . . 109.5 ?
    H84B C84 H84C . . 109.5 ?
    N5 C85 C86 . . 123.48(19) ?
    N5 C85 H85 . . 118.3 ?
    C86 C85 H85 . . 118.3 ?
    C85 C86 C87 . . 117.8(2) ?
    C85 C86 C95 . 1_455 117.21(18) ?
    C87 C86 C95 . 1_455 124.91(19) ?
    C88 C87 C86 . . 118.8(2) ?
    C88 C87 H87 . . 120.6 ?
    C86 C87 H87 . . 120.6 ?
    C87 C88 H88 . . 120.4 ?
    C89 C88 C87 . . 119.3(2) ?
    C89 C88 H88 . . 120.4 ?
    N5 C89 C88 . . 122.9(2) ?
    N5 C89 H89 . . 118.5 ?
    C88 C89 H89 . . 118.5 ?
    N6 C90 C91 . . 122.7(2) ?
    N6 C90 H90 . . 118.7 ?
    C91 C90 H90 . . 118.7 ?
    C90 C91 C92 . . 119.6(2) ?
    C90 C91 H91 . . 120.2 ?
    C92 C91 H91 . . 120.2 ?
    C91 C92 C93 . . 118.3(2) ?
    C91 C92 H92 . . 120.8 ?
    C93 C92 H92 . . 120.8 ?
    C92 C93 C100 . 1_655 124.11(19) ?
    C94 C93 C92 . . 118.32(19) ?
    C94 C93 C100 . 1_655 117.50(18) ?
    N6 C94 C93 . . 123.62(19) ?
    N6 C94 H94 . . 118.2 ?
    C93 C94 H94 . . 118.2 ?
    O20 C95 N7 . . 121.7(2) ?
    O20 C95 C86 . 1_655 118.05(18) ?
    N7 C95 C86 . 1_655 120.13(18) ?
    N7 C96 C97 . . 113.40(19) ?
    N7 C96 H96A . . 108.9 ?
    N7 C96 H96B . . 108.9 ?
    C97 C96 H96A . . 108.9 ?
    C97 C96 H96B . . 108.9 ?
    H96A C96 H96B . . 107.7 ?
    C96 C97 H97A . . 109.5 ?
    C96 C97 H97B . . 109.5 ?
    C96 C97 H97C . . 109.5 ?
    H97A C97 H97B . . 109.5 ?
    H97A C97 H97C . . 109.5 ?
    H97B C97 H97C . . 109.5 ?
    N7 C98 C99 . . 113.18(19) ?
    N7 C98 H98A . . 108.9 ?
    N7 C98 H98B . . 108.9 ?
    C99 C98 H98A . . 108.9 ?
    C99 C98 H98B . . 108.9 ?
    H98A C98 H98B . . 107.8 ?
    C98 C99 H99A . . 109.5 ?
    C98 C99 H99B . . 109.5 ?
    C98 C99 H99C . . 109.5 ?
    H99A C99 H99B . . 109.5 ?
    H99A C99 H99C . . 109.5 ?
    H99B C99 H99C . . 109.5 ?
    O21 C100 N8 . . 121.72(19) ?
    O21 C100 C93 . 1_455 119.68(18) ?
    N8 C100 C93 . 1_455 118.45(17) ?
    N8 C101 C102 . . 112.10(19) ?
    N8 C101 H10A . . 109.2 ?
    N8 C101 H10B . . 109.2 ?
    C102 C101 H10A . . 109.2 ?
    C102 C101 H10B . . 109.2 ?
    H10A C101 H10B . . 107.9 ?
    C101 C102 H10H . . 109.5 ?
    C101 C102 H10I . . 109.5 ?
    C101 C102 H10J . . 109.5 ?
    H10H C102 H10I . . 109.5 ?
    H10H C102 H10J . . 109.5 ?
    H10I C102 H10J . . 109.5 ?
    N8 C103 C104 . . 113.38(18) ?
    N8 C103 H10C . . 108.9 ?
    N8 C103 H10D . . 108.9 ?
    C104 C103 H10C . . 108.9 ?
    C104 C103 H10D . . 108.9 ?
    H10C C103 H10D . . 107.7 ?
    C103 C104 H10E . . 109.5 ?
    C103 C104 H10F . . 109.5 ?
    C103 C104 H10G . . 109.5 ?
    H10E C104 H10F . . 109.5 ?
    H10E C104 H10G . . 109.5 ?
    H10F C104 H10G . . 109.5 ?
loop_
    _geom_torsion_atom_site_label_1
    _geom_torsion_atom_site_label_2
    _geom_torsion_atom_site_label_3
    _geom_torsion_atom_site_label_4
    _geom_torsion_site_symmetry_1
    _geom_torsion_site_symmetry_2
    _geom_torsion_site_symmetry_3
    _geom_torsion_site_symmetry_4
    _geom_torsion
    _geom_torsion_publ_flag
    O3 Mn1 O2 C1 . . . . -79.9(2) ?
    O8 Mn1 O2 C1 . . . . 101.1(2) ?
    O9 Mn1 O2 C1 . . . . 12.3(2) ?
    N2 Mn1 O2 C1 . . . . -164.3(2) ?
    O2 Mn1 O3 C9 . . . . 66.64(18) ?
    O9 Mn1 O3 C9 . . . . -25.94(18) ?
    O10 Mn1 O3 C9 . . . . -116.98(18) ?
    N2 Mn1 O3 C9 . . . . 150.36(18) ?
    O2 Mn1 O8 C25 . . . . -73.48(17) ?
    O9 Mn1 O8 C25 . . . . 18.89(17) ?
    O10 Mn1 O8 C25 . . . . 110.06(17) ?
    N2 Mn1 O8 C25 . . . . -157.65(17) ?
    O3 Mn1 O9 Mn2 . . . . 51.35(8) ?
    O2 Mn1 O9 Mn2 . . . . -46.34(8) ?
    O8 Mn1 O9 Mn2 . . . . -133.14(8) ?
    O10 Mn1 O9 Mn2 . . . . 137.67(7) ?
    O3 Mn1 O10 C48 . . . . -152.6(2) ?
    O8 Mn1 O10 C48 . . . . 26.7(2) ?
    O9 Mn1 O10 C48 . . . . 115.6(2) ?
    N2 Mn1 O10 C48 . . . . -67.6(2) ?
    O2 Mn1 N2 C38 . . . . -29.95(15) ?
    O2 Mn1 N2 C42 . . . . 137.82(15) ?
    O3 Mn1 N2 C38 . . . . -128.09(15) ?
    O3 Mn1 N2 C42 . . . . 39.68(14) ?
    O8 Mn1 N2 C38 . . . . 56.46(15) ?
    O8 Mn1 N2 C42 . . . . -135.77(14) ?
    O10 Mn1 N2 C38 . . . . 145.84(15) ?
    O10 Mn1 N2 C42 . . . . -46.39(15) ?
    O4 Mn2 O1 C1 . . . . 56.3(2) ?
    O9 Mn2 O1 C1 . . . . -33.7(2) ?
    O11 Mn2 O1 C1 . . . . 145.2(2) ?
    N1 Mn2 O1 C1 . . . . -127.8(2) ?
    O1 Mn2 O4 C9 . . . . -79.6(2) ?
    O6 Mn2 O4 C9 . . . . 98.5(2) ?
    O9 Mn2 O4 C9 . . . . 9.9(2) ?
    O11 Mn2 O4 C9 . . . . -168.3(2) ?
    O4 Mn2 O6 C17 . . . . -79.50(17) ?
    O9 Mn2 O6 C17 . . . . 10.48(17) ?
    O11 Mn2 O6 C17 . . . . -168.68(17) ?
    N1 Mn2 O6 C17 . . . . 104.74(17) ?
    O1 Mn2 O9 Mn1 . . . . 51.85(8) ?
    O4 Mn2 O9 Mn1 . . . . -45.90(8) ?
    O6 Mn2 O9 Mn1 . . . . -137.35(8) ?
    N1 Mn2 O9 Mn1 . . . . 138.08(8) ?
    O1 Mn2 N1 C33 . . . . 30.76(16) ?
    O1 Mn2 N1 C37 . . . . -144.83(14) ?
    O6 Mn2 N1 C33 . . . . -146.69(16) ?
    O6 Mn2 N1 C37 . . . . 37.72(14) ?
    O9 Mn2 N1 C33 . . . . -58.46(16) ?
    O9 Mn2 N1 C37 . . . . 125.94(14) ?
    O11 Mn2 N1 C33 . . . . 119.86(16) ?
    O11 Mn2 N1 C37 . . . . -55.74(14) ?
    O15 Mn3 O13 C53 . . . . -66.18(18) ?
    O21 Mn3 O13 C53 . . . . 119.44(18) ?
    O22 Mn3 O13 C53 . . . . 28.84(18) ?
    N5 Mn3 O13 C53 . . . . -149.08(18) ?
    O13 Mn3 O15 C61 . . . . 74.1(2) ?
    O17 Mn3 O15 C61 . . . . -105.2(2) ?
    O22 Mn3 O15 C61 . . . . -16.3(2) ?
    N5 Mn3 O15 C61 . . . . 156.2(2) ?
    O15 Mn3 O17 C69 . . . . 83.06(17) ?
    O21 Mn3 O17 C69 . . . . -102.60(17) ?
    O22 Mn3 O17 C69 . . . . -11.99(17) ?
    N5 Mn3 O17 C69 . . . . 167.09(17) ?
    O13 Mn3 O21 C100 . . . . 156.8(3) ?
    O17 Mn3 O21 C100 . . . . -24.7(3) ?
    O22 Mn3 O21 C100 . . . . -113.7(3) ?
    N5 Mn3 O21 C100 . . . . 73.6(3) ?
    O13 Mn3 O22 Mn4 . . . . -56.91(8) ?
    O15 Mn3 O22 Mn4 . . . . 43.72(8) ?
    O17 Mn3 O22 Mn4 . . . . 132.11(8) ?
    O21 Mn3 O22 Mn4 . . . . -141.38(8) ?
    O13 Mn3 N5 C85 . . . . -44.99(14) ?
    O13 Mn3 N5 C89 . . . . 125.77(16) ?
    O15 Mn3 N5 C85 . . . . -146.43(14) ?
    O15 Mn3 N5 C89 . . . . 24.33(15) ?
    O17 Mn3 N5 C85 . . . . 125.95(14) ?
    O17 Mn3 N5 C89 . . . . -63.30(16) ?
    O21 Mn3 N5 C85 . . . . 39.35(14) ?
    O21 Mn3 N5 C89 . . . . -149.90(15) ?
    O14 Mn4 O12 C53 . . . . 84.7(2) ?
    O19 Mn4 O12 C53 . . . . -97.1(2) ?
    O20 Mn4 O12 C53 . . . . 174.3(2) ?
    O22 Mn4 O12 C53 . . . . -7.5(2) ?
    O12 Mn4 O14 C61 . . . . -59.5(2) ?
    O20 Mn4 O14 C61 . . . . -150.7(2) ?
    O22 Mn4 O14 C61 . . . . 29.7(2) ?
    N6 Mn4 O14 C61 . . . . 122.8(2) ?
    O12 Mn4 O19 C77 . . . . 66.94(17) ?
    O20 Mn4 O19 C77 . . . . 158.19(17) ?
    O22 Mn4 O19 C77 . . . . -22.00(17) ?
    N6 Mn4 O19 C77 . . . . -115.24(17) ?
    O12 Mn4 O20 C95 . . . . -86.5(2) ?
    O14 Mn4 O20 C95 . . . . 10.5(2) ?
    O19 Mn4 O20 C95 . . . . -177.0(2) ?
    N6 Mn4 O20 C95 . . . . 97.3(2) ?
    O12 Mn4 O22 Mn3 . . . . 50.24(8) ?
    O14 Mn4 O22 Mn3 . . . . -46.76(8) ?
    O19 Mn4 O22 Mn3 . . . . 140.72(8) ?
    N6 Mn4 O22 Mn3 . . . . -133.66(8) ?
    O14 Mn4 N6 C90 . . . . -37.95(16) ?
    O14 Mn4 N6 C94 . . . . 137.43(14) ?
    O19 Mn4 N6 C90 . . . . 143.58(17) ?
    O19 Mn4 N6 C94 . . . . -41.05(14) ?
    O20 Mn4 N6 C90 . . . . -127.59(17) ?
    O20 Mn4 N6 C94 . . . . 47.78(14) ?
    O22 Mn4 N6 C90 . . . . 54.18(17) ?
    O22 Mn4 N6 C94 . . . . -130.44(14) ?
    Mn2 O1 C1 O2 . . . . 1.6(4) ?
    Mn2 O1 C1 C2 . . . . -176.61(13) ?
    Mn1 O2 C1 O1 . . . . 12.9(3) ?
    Mn1 O2 C1 C2 . . . . -168.92(14) ?
    Mn1 O3 C9 O4 . . . . -9.7(3) ?
    Mn1 O3 C9 C10 . . . . 172.00(13) ?
    Mn2 O4 C9 O3 . . . . 21.0(3) ?
    Mn2 O4 C9 C10 . . . . -160.69(15) ?
    Mn2 O6 C17 O5 . . . . 3.8(3) ?
    Mn2 O6 C17 C18 . . . . -175.16(13) ?
    C43 O11 Mn2 O1 1_455 . . . 0.3(2) ?
    C43 O11 Mn2 O4 1_455 . . . 98.0(2) ?
    C43 O11 Mn2 O6 1_455 . . . -170.5(2) ?
    C43 O11 Mn2 N1 1_455 . . . -86.0(2) ?
    Mn4 O12 C53 O13 . . . . -27.6(3) ?
    Mn4 O12 C53 C54 . . . . 154.13(16) ?
    Mn3 O13 C53 O12 . . . . 12.3(3) ?
    Mn3 O13 C53 C54 . . . . -169.43(13) ?
    Mn4 O14 C61 O15 . . . . -1.2(4) ?
    Mn4 O14 C61 C62 . . . . 178.30(14) ?
    Mn3 O15 C61 O14 . . . . -7.7(3) ?
    Mn3 O15 C61 C62 . . . . 172.76(13) ?
    Mn3 O17 C69 O16 . . . . 8.6(3) ?
    Mn3 O17 C69 C70 . . . . -170.54(13) ?
    Mn4 O19 C77 O18 . . . . 10.9(3) ?
    Mn4 O19 C77 C78 . . . . -169.13(14) ?
    Mn2 N1 C33 C34 . . . . -174.91(15) ?
    C37 N1 C33 C34 . . . . 0.7(3) ?
    Mn2 N1 C37 C36 . . . . 174.37(15) ?
    C33 N1 C37 C36 . . . . -1.5(3) ?
    Mn1 N2 C38 C39 . . . . 166.40(15) ?
    C42 N2 C38 C39 . . . . -1.7(3) ?
    C44 N3 C43 O11 . . . 1_655 -170.87(19) ?
    C44 N3 C43 C41 . . . . 7.1(3) ?
    C46 N3 C43 O11 . . . 1_655 1.0(3) ?
    C46 N3 C43 C41 . . . . 178.99(18) ?
    C43 N3 C44 C45 . . . . 89.3(3) ?
    C46 N3 C44 C45 . . . . -82.6(2) ?
    C43 N3 C46 C47 . . . . -72.9(2) ?
    C44 N3 C46 C47 . . . . 99.5(2) ?
    C49 N4 C48 O10 . . . . 0.3(3) ?
    C49 N4 C48 C36 . . . 1_655 178.03(18) ?
    C51 N4 C48 O10 . . . . -178.5(2) ?
    C51 N4 C48 C36 . . . 1_655 -0.8(3) ?
    C48 N4 C49 C50 . . . . -77.2(3) ?
    C51 N4 C49 C50 . . . . 101.6(2) ?
    C48 N4 C51 C52 . . . . 97.0(3) ?
    C49 N4 C51 C52 . . . . -81.8(2) ?
    Mn3 N5 C85 C86 . . . . 169.80(15) ?
    Mn3 N5 C89 C88 . . . . -170.47(15) ?
    C85 N5 C89 C88 . . . . 0.4(3) ?
    C89 N5 C85 C86 . . . . -1.4(3) ?
    Mn4 N6 C90 C91 . . . . 174.16(15) ?
    Mn4 N6 C94 C93 . . . . -174.02(15) ?
    C94 N6 C90 C91 . . . . -1.1(3) ?
    C90 N6 C94 C93 . . . . 1.8(3) ?
    C96 N7 C95 O20 . . . . 173.37(19) ?
    C96 N7 C95 C86 . . . 1_655 -3.1(3) ?
    C98 N7 C95 O20 . . . . 1.9(3) ?
    C98 N7 C95 C86 . . . 1_655 -174.63(18) ?
    C95 N7 C96 C97 . . . . -83.4(3) ?
    C98 N7 C96 C97 . . . . 88.1(2) ?
    C95 N7 C98 C99 . . . . 72.9(2) ?
    C96 N7 C98 C99 . . . . -99.1(2) ?
    C101 N8 C100 O21 . . . . 3.8(3) ?
    C101 N8 C100 C93 . . . 1_455 -171.83(18) ?
    C103 N8 C100 O21 . . . . 179.7(2) ?
    C103 N8 C100 C93 . . . 1_455 4.2(3) ?
    C100 N8 C101 C102 . . . . 72.1(2) ?
    C103 N8 C101 C102 . . . . -104.1(2) ?
    C100 N8 C103 C104 . . . . -98.1(2) ?
    C101 N8 C103 C104 . . . . 77.9(2) ?
    O1 C1 C2 C3 . . . . -11.1(3) ?
    O1 C1 C2 C7 . . . . 166.19(19) ?
    O2 C1 C2 C3 . . . . 170.53(19) ?
    O2 C1 C2 C7 . . . . -12.2(3) ?
    C4 C3 C2 C1 . . . . 174.29(19) ?
    C4 C3 C2 C7 . . . . -3.1(3) ?
    C5 C4 C3 C2 . . . . -0.2(3) ?
    C6 C5 C4 C3 . . . . 3.5(3) ?
    C8 C5 C4 C3 . . . . -172.6(2) ?
    C4 C5 C6 C7 . . . . -3.4(3) ?
    C8 C5 C6 C7 . . . . 172.6(2) ?
    C5 C6 C7 C2 . . . . 0.1(3) ?
    C6 C7 C2 C1 . . . . -174.18(19) ?
    C6 C7 C2 C3 . . . . 3.1(3) ?
    O4 C9 C10 C15 . . . . -169.21(19) ?
    O3 C9 C10 C15 . . . . 9.3(3) ?
    O4 C9 C10 C11 . . . . 11.9(3) ?
    O3 C9 C10 C11 . . . . -169.58(19) ?
    C11 C10 C15 C14 . . . . 0.1(3) ?
    C9 C10 C15 C14 . . . . -178.75(19) ?
    C12 C11 C10 C15 . . . . -0.9(3) ?
    C12 C11 C10 C9 . . . . 177.93(19) ?
    C10 C11 C12 C13 . . . . 0.5(3) ?
    C15 C14 C13 C12 . . . . -1.5(3) ?
    C15 C14 C13 C16 . . . . 178.7(2) ?
    C11 C12 C13 C14 . . . . 0.7(3) ?
    C11 C12 C13 C16 . . . . -179.5(2) ?
    C13 C14 C15 C10 . . . . 1.1(3) ?
    C19 C18 C17 O5 . . . . 172.8(2) ?
    C19 C18 C17 O6 . . . . -8.2(3) ?
    C23 C18 C17 O5 . . . . -6.7(3) ?
    C23 C18 C17 O6 . . . . 172.3(2) ?
    C17 C18 C19 C20 . . . . 179.9(2) ?
    C23 C18 C19 C20 . . . . -0.6(4) ?
    C17 C18 C23 C22 . . . . 179.8(2) ?
    C19 C18 C23 C22 . . . . 0.3(3) ?
    C21 C20 C19 C18 . . . . 0.0(4) ?
    C19 C20 C21 C22 . . . . 0.9(4) ?
    C19 C20 C21 C24 . . . . 179.8(2) ?
    C20 C21 C22 C23 . . . . -1.1(4) ?
    C24 C21 C22 C23 . . . . 180.0(2) ?
    C21 C22 C23 C18 . . . . 0.5(4) ?
    O7 C25 O8 Mn1 . . . . -19.4(3) ?
    C26 C25 O8 Mn1 . . . . 160.32(13) ?
    O7 C25 C26 C27 . . . . -5.1(3) ?
    O7 C25 C26 C31 . . . . 171.9(2) ?
    O8 C25 C26 C27 . . . . 175.1(2) ?
    O8 C25 C26 C31 . . . . -7.9(3) ?
    C31 C26 C27 C28 . . . . 0.5(3) ?
    C25 C26 C27 C28 . . . . 177.6(2) ?
    C25 C26 C31 C30 . . . . -176.5(2) ?
    C27 C26 C31 C30 . . . . 0.6(3) ?
    C29 C28 C27 C26 . . . . -1.3(4) ?
    C30 C29 C28 C27 . . . . 1.1(4) ?
    C32 C29 C28 C27 . . . . -178.4(2) ?
    C28 C29 C30 C31 . . . . 0.0(4) ?
    C32 C29 C30 C31 . . . . 179.5(2) ?
    C26 C31 C30 C29 . . . . -0.8(4) ?
    N1 C33 C34 C35 . . . . 0.8(3) ?
    C36 C35 C34 C33 . . . . -1.5(3) ?
    C34 C35 C36 C37 . . . . 0.8(3) ?
    C34 C35 C36 C48 . . . 1_455 177.45(18) ?
    N1 C37 C36 C35 . . . . 0.8(3) ?
    N1 C37 C36 C48 . . . 1_455 -175.99(18) ?
    C40 C39 C38 N2 . . . . 0.0(3) ?
    C38 C39 C40 C41 . . . . 1.6(3) ?
    C42 C41 C40 C39 . . . . -1.5(3) ?
    C43 C41 C40 C39 . . . . 173.70(18) ?
    C40 C41 C42 N2 . . . . -0.2(3) ?
    C43 C41 C42 N2 . . . . -175.73(17) ?
    C40 C41 C43 O11 . . . 1_655 -120.2(2) ?
    C40 C41 C43 N3 . . . . 61.7(3) ?
    C42 C41 C43 O11 . . . 1_655 55.0(3) ?
    C42 C41 C43 N3 . . . . -123.1(2) ?
    C41 C42 N2 Mn1 . . . . -166.44(15) ?
    C41 C42 N2 C38 . . . . 1.8(3) ?
    N4 C48 O10 Mn1 . . . . -132.5(2) ?
    C36 C48 O10 Mn1 1_655 . . . 49.8(3) ?
    O12 C53 C54 C55 . . . . 167.60(19) ?
    O12 C53 C54 C59 . . . . -11.5(3) ?
    O13 C53 C54 C55 . . . . -10.8(3) ?
    O13 C53 C54 C59 . . . . 170.05(19) ?
    C53 C54 C55 C56 . . . . -177.29(19) ?
    C59 C54 C55 C56 . . . . 1.8(3) ?
    C55 C54 C59 C58 . . . . -1.1(3) ?
    C53 C54 C59 C58 . . . . 178.02(19) ?
    C57 C56 C55 C54 . . . . -0.9(3) ?
    C55 C56 C57 C58 . . . . -0.8(3) ?
    C55 C56 C57 C60 . . . . 178.4(2) ?
    C59 C58 C57 C56 . . . . 1.6(3) ?
    C59 C58 C57 C60 . . . . -177.7(2) ?
    C57 C58 C59 C54 . . . . -0.6(3) ?
    C67 C62 C61 O14 . . . . 12.2(3) ?
    C67 C62 C61 O15 . . . . -168.26(19) ?
    C63 C62 C61 O14 . . . . -168.89(19) ?
    C63 C62 C61 O15 . . . . 10.7(3) ?
    C61 C62 C67 C66 . . . . -179.78(19) ?
    C63 C62 C67 C66 . . . . 1.3(3) ?
    C64 C63 C62 C61 . . . . -179.99(19) ?
    C64 C63 C62 C67 . . . . -1.1(3) ?
    C62 C63 C64 C65 . . . . 0.0(3) ?
    C66 C65 C64 C63 . . . . 0.8(3) ?
    C68 C65 C64 C63 . . . . -177.7(2) ?
    C64 C65 C66 C67 . . . . -0.6(3) ?
    C68 C65 C66 C67 . . . . 177.9(2) ?
    C62 C67 C66 C65 . . . . -0.4(3) ?
    C71 C70 C69 O16 . . . . 175.77(19) ?
    C71 C70 C69 O17 . . . . -5.0(3) ?
    C75 C70 C69 O16 . . . . -6.0(3) ?
    C75 C70 C69 O17 . . . . 173.2(2) ?
    C69 C70 C71 C72 . . . . 177.3(2) ?
    C75 C70 C71 C72 . . . . -0.9(3) ?
    C69 C70 C75 C74 . . . . -176.7(2) ?
    C71 C70 C75 C74 . . . . 1.6(3) ?
    C70 C71 C72 C73 . . . . -1.2(3) ?
    C71 C72 C73 C74 . . . . 2.7(3) ?
    C71 C72 C73 C76 . . . . -175.6(2) ?
    C72 C73 C74 C75 . . . . -2.0(4) ?
    C76 C73 C74 C75 . . . . 176.3(2) ?
    C70 C75 C74 C73 . . . . -0.1(4) ?
    O18 C77 C78 C79 . . . . -1.4(3) ?
    O18 C77 C78 C83 . . . . 178.0(2) ?
    O19 C77 C78 C79 . . . . 178.6(2) ?
    O19 C77 C78 C83 . . . . -2.0(3) ?
    C77 C78 C83 C82 . . . . -179.8(2) ?
    C79 C78 C83 C82 . . . . -0.4(4) ?
    C80 C79 C78 C77 . . . . -179.9(2) ?
    C80 C79 C78 C83 . . . . 0.7(3) ?
    C78 C79 C80 C81 . . . . -0.9(4) ?
    C82 C81 C80 C79 . . . . 0.9(4) ?
    C84 C81 C80 C79 . . . . -180.0(2) ?
    C83 C82 C81 C80 . . . . -0.6(4) ?
    C83 C82 C81 C84 . . . . -179.8(2) ?
    C81 C82 C83 C78 . . . . 0.4(4) ?
    C87 C86 C85 N5 . . . . 1.1(3) ?
    C95 C86 C85 N5 1_455 . . . 177.86(17) ?
    C88 C87 C86 C85 . . . . 0.2(3) ?
    C88 C87 C86 C95 . . . 1_455 -176.26(18) ?
    N5 C89 C88 C87 . . . . 0.9(3) ?
    C86 C87 C88 C89 . . . . -1.1(3) ?
    C92 C91 C90 N6 . . . . -1.1(3) ?
    C90 C91 C92 C93 . . . . 2.6(3) ?
    C94 C93 C92 C91 . . . . -2.0(3) ?
    C100 C93 C92 C91 1_655 . . . -178.93(19) ?
    C92 C93 C94 N6 . . . . -0.3(3) ?
    C100 C93 C94 N6 1_655 . . . 176.89(18) ?
    N7 C95 O20 Mn4 . . . . 100.6(3) ?
    C86 C95 O20 Mn4 1_655 . . . -82.8(3) ?
    N8 C100 O21 Mn3 . . . . 134.9(2) ?
    C93 C100 O21 Mn3 1_455 . . . -49.5(3) ?
loop_
    _geom_hbond_atom_site_label_D
    _geom_hbond_atom_site_label_H
    _geom_hbond_atom_site_label_A
    _geom_hbond_site_symmetry_A
    _geom_hbond_distance_DH
    _geom_hbond_distance_HA
    _geom_hbond_distance_DA
    _geom_hbond_angle_DHA
    _geom_hbond_publ_flag
    O9 H9A O7 . 0.94(3) 1.62(3) 2.552(2) 170(3) yes
    O9 H9B O5 . 0.94(2) 1.59(2) 2.520(2) 173(3) yes
    O22 H22A O16 . 0.92(3) 1.64(3) 2.544(2) 166(2) yes
    O22 H22B O18 . 0.97(4) 1.60(4) 2.558(2) 169(3) yes
    C52 H52A Cg12 1_655 0.96 2.87 3.782(3) 160 yes
    C60 H60C Cg1 2_556 0.96 2.99 3.841(3) 149 yes
    C84 H84B Cg10 2_656 0.96 2.88 3.609(3) 134 yes
    C104 H10E Cg5 1_455 0.96 2.82 3.709(3) 155 yes
data_global
_journal_date_recd_electronic     2010-05-10
_journal_date_accepted     2010-05-27
_journal_name_full     'Acta Crystallographica, Section E'
_journal_year     2010
_journal_volume     66
_journal_issue      7
_journal_page_first     m734
_journal_page_last     m735
_journal_paper_category     QM
_journal_coeditor_code     IM2201
_publ_contact_author
;
Dr. Tuncer H\"okelek
Hacettepe University,
Department of Physics,
06800 Beytepe
Ankara
Turkey
;
_publ_contact_author_email     merzifon@hacettepe.edu.tr
_publ_contact_author_fax     '90(312)2352550'
_publ_contact_author_phone     '90(312)2977242'
_publ_section_title
;\
<i>catena</i>-Poly[[(4-methylbenzoato-\k<i>O</i>)manganese(II)]-\m-aqua-bis(\m-\
4-methylbenzoato-\k^2^<i>O</i>:<i>O</i>')[(4-methylbenzoato-\k<i>O</i>)\
manganese(II)]-bis(\m-<i>N</i>,<i>N</i>-diethylnicotinamide)-\
\k^2^<i>N</i>^3^:<i>O</i>;<i>O</i>:<i>N</i>^3^]
;
loop_
    _publ_author_name
    _publ_author_address
    'H\"okelek, Tuncer'
;
Department of Physics,
Hacettepe University,
06800 Beytepe
Ankara
Turkey
;
    'Dal, Hakan'
;
Department of Chemistry,
Faculty of Science,
Anadolu University,
26470 Yeniba\(glar
Eski\,sehir
Turkey
;
    'Tercan, Bar\?i\,s'
;
Department of Physics,
Karab\"uk University,
78050
Karab\"uk
Turkey
;
    '\,Cimen, Efdal'
;
Department of Chemistry,
Kafkas University,
63100 Kars
Turkey
;
    'Necefo\(glu, Hacali'
;
Department of Chemistry,
Kafkas University,
63100 Kars
Turkey
;
