# Supplementary material for: catena-Poly[[(4-methyl­benzoato-κO)manganese(II)]-μ-aqua-bis­(μ-4-methyl­benzoato-κ2 O:O′)[(4-methyl­benzoato-κO)manganese(II)]-bis­(μ-N,N-diethyl­nicotinamide)-κ2 N 3:O;O:N 3]
Source: Acta Crystallogr Sect E Struct Rep Online. 2010 Jun 5;66(Pt 7):m734–5. doi: 10.1107/S1600536810020076 (PMC3006929; doi:10.1107/S1600536810020076)
Supplement: Supplementary file 2 [file e-66-0m734-Isup2.hkl]

#
# h,k,l, Fc-squared, Fo-squared, sigma(Fo-squared) and status flag
#
data_I
_shelx_title ' tb19 in P -1'
_shelx_refln_list_code          4
_shelx_F_calc_maximum      466.50
_exptl_crystal_F_000      2143.65
_reflns_d_resolution_high  0.7484
 
loop_
 _symmetry_equiv_pos_as_xyz
 'x, y, z'
 '-x, -y, -z'
 
_cell_length_a    10.5228
_cell_length_b    19.1361
_cell_length_c    26.6008
_cell_angle_alpha  70.537
_cell_angle_beta   78.836
_cell_angle_gamma  88.485
 
_shelx_F_squared_multiplier     1.000
 
loop_
 _refln_index_h
 _refln_index_k
 _refln_index_l
 _refln_F_squared_calc
 _refln_F_squared_meas
 _refln_F_squared_sigma
 _refln_observed_status
   1   0   0        0.01       20.53      6.11 o
   2   0   0    24368.11    23325.10    333.74 o
   3   0   0      252.74      236.65     13.62 o
   4   0   0     5309.97     4773.93     64.68 o
   5   0   0      307.70      406.38     39.33 o
   6   0   0     7486.19     7221.76    107.42 o
   7   0   0      491.07      472.33     47.01 o
   8   0   0      570.08      496.91     39.96 o
   9   0   0      424.86      401.47     54.42 o
  10   0   0     1535.32     1656.78    120.65 o
  11   0   0       18.56      -35.05     49.19 o
  12   0   0       93.83      187.51     93.04 o
  13   0   0       10.50      -26.66     65.15 o
 -13   1   0       90.60      148.33     71.45 o
 -12   1   0       14.12       -5.76     62.67 o
 -11   1   0       84.10       26.03     52.14 o
 -10   1   0     2383.38     2393.98    120.99 o
  -9   1   0      927.95      784.53     56.43 o
  -8   1   0      366.26      314.01     36.35 o
  -7   1   0     1501.97     1401.02     66.05 o
  -6   1   0     3768.24     3930.80     64.68 o
  -5   1   0     1003.93     1221.63     63.41 o
  -4   1   0      328.86      290.42     32.68 o
  -3   1   0     3037.96     3328.77     79.59 o
  -2   1   0     2158.67     1869.97     46.04 o
  -1   1   0    10277.97    10999.39    260.27 o
   1   1   0       29.89       38.30      5.45 o
   2   1   0        5.03        4.62      9.14 o
   3   1   0     3633.28     3156.66     68.69 o
   4   1   0      101.51      191.27     16.39 o
   5   1   0     1193.71     1250.40     37.13 o
   6   1   0       88.06      112.34     24.51 o
   7   1   0    17912.25    16757.63    245.00 o
   8   1   0        0.06      -17.82     30.15 o
   9   1   0      754.89      726.87     60.26 o
  10   1   0      177.34      146.43     51.72 o
  11   1   0      213.82      255.05     96.36 o
  12   1   0       58.76       92.71     66.52 o
  13   1   0      272.24      257.45     81.54 o
 -13   2   0      408.82      477.97    131.80 o
 -12   2   0      495.52      425.34    111.74 o
 -11   2   0      181.29       98.30     55.10 o
 -10   2   0       40.03       -8.71     85.14 o
  -9   2   0        1.00       -3.57     37.21 o
  -8   2   0     7197.63     6712.22    111.16 o
  -7   2   0      111.82       79.00     28.17 o
  -6   2   0     4603.83     4334.53    107.49 o
  -5   2   0     3199.63     3339.48     66.80 o
  -4   2   0    12244.59    12730.14    227.54 o
  -3   2   0     1405.24     1392.97     38.73 o
  -2   2   0   116788.66   114873.59   1846.28 o
  -1   2   0     2009.28     1961.08     41.35 o
   0   2   0    18566.32    18233.34    227.49 o
   1   2   0        6.66        4.86      6.20 o
   2   2   0     1257.32     1080.84     27.50 o
   3   2   0      137.63      145.02     16.66 o
   4   2   0     1493.54     1342.57     35.97 o
   5   2   0        1.03       29.09     17.11 o
   6   2   0    42605.04    41623.89    549.59 o
   7   2   0      573.30      509.00     40.22 o
   8   2   0      403.43      460.86     42.05 o
   9   2   0       37.98       18.76     39.63 o
  10   2   0     4663.02     4287.52    158.59 o
  11   2   0        4.71      -14.55     53.26 o
  12   2   0     1136.61     1165.54    106.13 o
  13   2   0        5.77       43.68    138.45 o
 -13   3   0      682.48      577.02     88.92 o
 -12   3   0     1039.24     1034.69     85.99 o
 -11   3   0       70.31       18.52     51.40 o
 -10   3   0     7024.19     6596.02    150.14 o
  -9   3   0     3780.05     3765.39     89.74 o
  -8   3   0     3124.08     3139.23     82.01 o
  -7   3   0     5547.30     5642.12    107.06 o
  -6   3   0      123.49       70.82     22.01 o
  -5   3   0       91.98       71.19     18.46 o
  -4   3   0      157.50      141.07     18.01 o
  -3   3   0       13.74       23.26     14.58 o
  -2   3   0     2189.61     2043.80     55.62 o
  -1   3   0    44808.07    44297.61    741.31 o
   0   3   0     3593.50     3474.76     42.60 o
   1   3   0      138.11      190.33     10.71 o
   2   3   0     1994.27     1785.25     38.31 o
   3   3   0     7204.35     7221.95    106.04 o
   4   3   0       41.03       31.65     17.12 o
   5   3   0     4423.80     5048.93     88.16 o
   6   3   0       45.49       24.76     21.58 o
   7   3   0      179.50      154.07     31.97 o
   8   3   0      138.44      106.64     33.77 o
   9   3   0     1273.59     1230.15     72.16 o
  10   3   0      140.17      174.55     58.98 o
  11   3   0      388.22      451.49     76.22 o
  12   3   0        0.14       48.30     64.32 o
  13   3   0     1880.26     1889.04    137.74 o
 -13   4   0      199.65      298.19     68.83 o
 -12   4   0       69.99       97.26     65.84 o
 -11   4   0       29.16       21.85     49.25 o
 -10   4   0        4.03        4.59     34.34 o
  -9   4   0        8.34      -52.44     52.44 o
  -8   4   0      587.04      550.04     42.80 o
  -7   4   0       54.68       61.25     30.05 o
  -6   4   0     4986.36     4794.99     88.15 o
  -5   4   0     3054.10     2979.12     73.07 o
  -4   4   0    23542.15    24485.30    320.00 o
  -3   4   0      575.17      536.04     49.60 o
  -2   4   0     6178.88     5984.69    100.32 o
  -1   4   0      167.98      175.74     14.39 o
   0   4   0      405.94      371.08     12.69 o
   1   4   0      180.62      231.17     14.51 o
   2   4   0       79.26       75.34      9.75 o
   3   4   0     2168.72     2147.35     36.32 o
   4   4   0     6646.32     6175.86     88.12 o
   5   4   0       77.48       38.21     16.76 o
   6   4   0     5147.57     5086.33     95.93 o
   7   4   0     1537.10     1661.94     80.25 o
   8   4   0     3145.31     2941.99     85.70 o
   9   4   0       84.11      153.88    105.22 o
  10   4   0     1734.20     1791.73    110.50 o
  11   4   0      177.17      197.32    124.05 o
  12   4   0      264.30      189.03     72.10 o
  13   4   0      106.34      160.40     79.05 o
 -13   5   0        1.25      -24.98     59.37 o
 -12   5   0     2647.29     2513.09    120.14 o
 -11   5   0     1032.94      967.89     93.40 o
 -10   5   0      188.35      121.38     45.21 o
  -9   5   0      240.48      187.02     44.05 o
  -8   5   0     6223.35     5938.96    131.16 o
  -7   5   0     1613.67     1496.47     62.01 o
  -6   5   0     2790.88     2593.96     72.80 o
  -5   5   0       73.05       69.90     25.15 o
  -4   5   0    12982.62    14238.50    257.24 o
  -3   5   0    24630.34    24721.70    390.07 o
  -2   5   0     2631.00     2442.70     55.48 o
  -1   5   0     5739.51     5924.88     72.52 o
   0   5   0     1133.45     1107.54     26.62 o
   1   5   0       17.35       14.30     11.87 o
   2   5   0      702.44      707.60     22.06 o
   3   5   0     2881.78     2789.95     43.59 o
   4   5   0     2235.33     2251.90     45.45 o
   5   5   0     4006.40     4442.64     80.57 o
   6   5   0       30.22       38.82     21.25 o
   7   5   0     3062.32     3025.85     80.35 o
   8   5   0      710.75      799.87     61.31 o
   9   5   0      529.57      405.45     65.15 o
  10   5   0        8.76       15.17     53.26 o
  11   5   0     2351.75     2490.04    133.59 o
  12   5   0      250.30      381.32     80.67 o
  13   5   0     1323.04     1766.61    137.32 o
 -13   6   0      172.20      103.95     87.16 o
 -12   6   0       41.57       12.73     46.37 o
 -11   6   0       13.65      -12.87     46.09 o
 -10   6   0      424.09      420.97     53.87 o
  -9   6   0     5136.50     4930.82    139.72 o
  -8   6   0      908.68      990.12     59.95 o
  -7   6   0       86.95       86.22     32.08 o
  -6   6   0        9.20      -13.97     26.55 o
  -5   6   0     1910.11     1496.04     63.81 o
  -4   6   0     1465.74     1546.67     60.59 o
  -3   6   0     2515.65     2132.07     56.13 o
  -2   6   0       88.83      105.05     13.06 o
  -1   6   0     9396.91     9418.64    109.80 o
   0   6   0     5921.62     6019.52     75.67 o
   1   6   0     5316.15     4955.47     70.84 o
   2   6   0      977.77     1012.81     26.45 o
   3   6   0     1102.07     1176.91     27.60 o
   4   6   0     7660.77     8054.87    100.90 o
   5   6   0     2822.85     2677.49     59.51 o
   6   6   0       20.71        4.18     21.31 o
   7   6   0       58.08       73.36     48.62 o
   8   6   0      312.30      315.54     48.32 o
   9   6   0        7.42       -5.28     48.76 o
  10   6   0       14.62        4.49     53.26 o
  11   6   0       26.60      -38.25     58.59 o
  12   6   0      217.45      315.79    107.44 o
  13   6   0      664.61      682.27    132.91 o
 -13   7   0       46.89      -59.98     59.98 o
 -12   7   0       31.85       36.87     47.33 o
 -11   7   0      443.70      484.38     70.34 o
 -10   7   0     1022.03     1129.52    103.91 o
  -9   7   0     2487.69     2489.21     98.48 o
  -8   7   0       12.12       -5.18     36.48 o
  -7   7   0     2284.93     2407.87     78.28 o
  -6   7   0    10592.66    10286.40    208.86 o
  -5   7   0     4413.60     4332.24     95.41 o
  -4   7   0     3597.71     3857.60     84.29 o
  -3   7   0     1897.05     2063.06     50.42 o
  -2   7   0    42118.05    44298.73    478.51 o
  -1   7   0     1599.64     1916.68     34.30 o
   0   7   0     1823.64     1807.11     35.71 o
   1   7   0     7310.73     7445.16     86.68 o
   2   7   0        5.22       41.08     13.77 o
   3   7   0       52.77       51.47     13.02 o
   4   7   0     6519.18     6257.93     79.01 o
   5   7   0      270.18      267.95     21.93 o
   6   7   0      124.24      114.29     23.75 o
   7   7   0       31.43       19.24     34.22 o
   8   7   0     1551.81     1593.53    100.05 o
   9   7   0      193.11      224.56     61.20 o
  10   7   0      203.57       41.05    105.22 o
  11   7   0      274.30      323.45     75.76 o
  12   7   0        1.85       -4.41     68.38 o
  13   7   0       64.91       81.96     99.68 o
 -13   8   0      258.74      177.56     64.05 o
 -12   8   0       38.39       88.05     64.21 o
 -11   8   0     1018.84      978.24     77.06 o
 -10   8   0       55.97       19.97     42.24 o
  -9   8   0      266.60      350.97     49.88 o
  -8   8   0     1575.80     1666.27     73.86 o
  -7   8   0     1109.35     1051.44     77.62 o
  -6   8   0       89.87       44.70     35.38 o
  -5   8   0      332.63      292.48     27.63 o
  -4   8   0     1878.85     1963.58     52.79 o
  -3   8   0      463.74      631.19     28.14 o
  -2   8   0     8631.09     9237.46    106.15 o
  -1   8   0     2983.20     3401.74     52.22 o
   0   8   0     4506.16     4784.84     62.81 o
   1   8   0    23633.04    24372.38    252.00 o
   2   8   0      715.20      744.93     31.32 o
   3   8   0      423.52      409.34     20.06 o
   4   8   0       26.19       47.19     17.23 o
   5   8   0     7933.18     7923.55    186.95 o
   6   8   0      114.51      107.87     32.25 o
   7   8   0     2221.99     2084.97     86.56 o
   8   8   0      113.17      160.32     54.78 o
   9   8   0      200.16      232.60    101.90 o
  10   8   0       53.06       47.37     73.10 o
  11   8   0     1482.46     1542.59    122.87 o
  12   8   0       57.83      -32.43     69.58 o
 -12   9   0      820.10      776.96     85.71 o
 -11   9   0       66.12      115.28     51.50 o
 -10   9   0      158.72      127.52     47.81 o
  -9   9   0      221.82      249.76     54.35 o
  -8   9   0     9913.83     9322.76    208.99 o
  -7   9   0      371.40      433.99     53.92 o
  -6   9   0      381.75      286.02     37.30 o
  -5   9   0      162.78      151.35     26.98 o
  -4   9   0     6175.11     6407.43    107.98 o
  -3   9   0      606.34      681.86     30.56 o
  -2   9   0     2196.57     2180.70     40.98 o
  -1   9   0      638.90      610.13     22.80 o
   0   9   0     3758.06     4183.56     59.15 o
   1   9   0      669.15      722.17     24.24 o
   2   9   0        4.90       12.25     13.59 o
   3   9   0       60.68       79.78     19.63 o
   4   9   0     7175.75     7185.89     95.90 o
   5   9   0     1956.36     2008.47     67.31 o
   6   9   0       63.41      -19.62     31.12 o
   7   9   0     1701.32     1697.54     82.83 o
   8   9   0      455.38      533.14     72.22 o
   9   9   0      109.50       75.17     66.45 o
  10   9   0      265.02      152.51     81.96 o
  11   9   0       18.51      103.80    114.08 o
  12   9   0       14.85       66.54     77.42 o
 -12  10   0      458.73      587.54    121.53 o
 -11  10   0      619.01      782.22     70.35 o
 -10  10   0        1.66       13.03     50.45 o
  -9  10   0     1093.93     1014.99     79.12 o
  -8  10   0     1713.86     1673.73    121.96 o
  -7  10   0       13.27        8.72     35.39 o
  -6  10   0       63.58        5.89     32.71 o
  -5  10   0      585.15      695.24     38.67 o
  -4  10   0      449.14      433.08     32.23 o
  -3  10   0     4017.74     4389.66     88.17 o
  -2  10   0     3716.99     4064.54     60.48 o
  -1  10   0     7881.92     7581.79     93.51 o
   0  10   0     1315.25     1479.58     41.55 o
   1  10   0      945.02     1077.31     30.97 o
   2  10   0      177.51      168.73     17.69 o
   3  10   0      879.27      892.24     35.77 o
   4  10   0      892.68     1164.59     62.20 o
   5  10   0      958.37     1044.31     48.86 o
   6  10   0      495.98      608.31     56.42 o
   7  10   0       51.73       42.07     43.68 o
   8  10   0      453.82      511.76     72.92 o
   9  10   0      601.92      658.66    138.45 o
  10  10   0      133.73      130.62     67.50 o
  11  10   0     1166.33     1452.22    126.04 o
  12  10   0        2.22       45.06     79.49 o
 -12  11   0     1112.11      922.01     96.45 o
 -11  11   0       32.30       27.48     74.45 o
 -10  11   0        1.69      -52.57     52.57 o
  -9  11   0      387.81      388.11     63.86 o
  -8  11   0     7008.12     6702.51    147.28 o
  -7  11   0     1174.10     1120.13     62.70 o
  -6  11   0     4876.44     4744.93    113.61 o
  -5  11   0      184.67      263.50     32.02 o
  -4  11   0      270.03      283.40     30.37 o
  -3  11   0     2539.34     2552.60     78.34 o
  -2  11   0     5023.97     5050.64     71.51 o
  -1  11   0      380.02      329.87     23.31 o
   0  11   0      249.64      306.80     21.05 o
   1  11   0      406.22      420.79     24.90 o
   2  11   0     2621.30     2447.15     47.15 o
   3  11   0      515.59      569.52     33.71 o
   4  11   0       96.71      194.53     31.93 o
   5  11   0       92.52      270.25     68.67 o
   6  11   0     1632.95     1596.82     81.90 o
   7  11   0      143.79      111.31     59.81 o
   8  11   0      432.37      510.80    135.12 o
   9  11   0      858.00      976.40     99.33 o
  10  11   0      100.83       88.02     68.63 o
  11  11   0       70.83       83.49     78.60 o
  12  11   0     1045.87     1116.44    159.49 o
 -12  12   0       10.71       76.98     75.06 o
 -11  12   0      323.90      303.48     70.92 o
 -10  12   0        9.00       43.59     57.21 o
  -9  12   0      171.69      262.52     59.04 o
  -8  12   0      304.18      340.48     73.99 o
  -7  12   0      859.44      739.80     68.30 o
  -6  12   0      273.29      322.24     51.52 o
  -5  12   0      444.70      417.68     43.52 o
  -4  12   0       45.11       76.67     27.22 o
  -3  12   0     1079.73     1114.37     54.06 o
  -2  12   0     2452.30     2615.70     58.84 o
  -1  12   0     1201.13     1149.29     40.35 o
   0  12   0      280.71      332.18     24.30 o
   1  12   0      512.38      506.19     27.30 o
   2  12   0      338.20      329.67     24.47 o
   3  12   0        3.74      -18.95     23.74 o
   4  12   0      107.92      804.10    104.11 o
   5  12   0     6921.01     6965.81    134.98 o
   6  12   0      117.05      142.27     45.42 o
   7  12   0      269.38      233.64     62.13 o
   8  12   0      395.75      256.96     90.82 o
   9  12   0     2067.69     2461.04    181.64 o
  10  12   0      291.33      334.21     80.89 o
  11  12   0     3186.95     3238.42    340.03 o
 -11  13   0       23.37      -52.22     81.75 o
 -10  13   0      925.92      889.58     86.33 o
  -9  13   0        3.87      -11.39     72.13 o
  -8  13   0     3970.91     3770.36    248.57 o
  -7  13   0       36.54       19.52     48.91 o
  -6  13   0        0.49      -26.44     43.44 o
  -5  13   0       18.04       67.81     50.33 o
  -4  13   0     1424.55     1365.02     62.93 o
  -3  13   0     2958.47     2901.27     68.85 o
  -2  13   0    10314.29    10056.62    141.60 o
  -1  13   0     2704.19     2795.36     74.82 o
   0  13   0      860.65      938.87     35.24 o
   1  13   0     1034.63     1063.73     37.08 o
   2  13   0      238.60      235.32     24.24 o
   3  13   0      322.20      348.13     35.09 o
   4  13   0       30.46      -13.91     32.80 o
   5  13   0      498.45      553.28     44.59 o
   6  13   0      346.59      263.66     62.13 o
   7  13   0     1517.69     1696.84    107.29 o
   8  13   0     3189.78     3411.34    206.01 o
   9  13   0       25.47       26.58     86.39 o
  10  13   0      107.15      203.79    101.90 o
  11  13   0       52.68      106.33    104.11 o
 -11  14   0      738.79      665.75     88.83 o
 -10  14   0      188.95      202.04     68.74 o
  -9  14   0     2815.00     2568.10    187.61 o
  -8  14   0      397.80      461.29    135.88 o
  -7  14   0      653.12      689.15     98.21 o
  -6  14   0      294.72      294.56     55.89 o
  -5  14   0     1232.63     1179.61     76.94 o
  -4  14   0      646.49      643.58     51.14 o
  -3  14   0      596.62      551.44     48.07 o
  -2  14   0     1977.41     2104.78     70.87 o
  -1  14   0      890.62      951.87     56.94 o
   0  14   0       25.43       10.07     23.43 o
   1  14   0       95.63       47.85     22.39 o
   2  14   0     2046.45     2091.44     59.82 o
   3  14   0     7686.48     7557.31    139.70 o
   4  14   0     1474.68     1492.29     65.95 o
   5  14   0      347.48      412.68     47.77 o
   6  14   0      230.54      138.28     62.13 o
   7  14   0        7.01       38.65     61.72 o
   8  14   0      196.41       73.10     84.18 o
   9  14   0        2.93      -77.53     77.53 o
  10  14   0       88.12      -13.29     93.04 o
 -11  15   0        1.89      -57.21     82.06 o
 -10  15   0      232.25      269.19     72.96 o
  -9  15   0        0.56       55.01     60.82 o
  -8  15   0      681.35      640.35    133.10 o
  -7  15   0      718.43      773.71     75.65 o
  -6  15   0        3.62      -79.87     79.87 o
  -5  15   0     3587.81     3669.27    125.21 o
  -4  15   0      879.27      994.39     61.21 o
  -3  15   0     1188.42     1185.44     70.38 o
  -2  15   0     2631.61     2519.78     79.10 o
  -1  15   0       10.40       54.78     40.89 o
   0  15   0     1359.37     1365.33     55.77 o
   1  15   0      165.88      170.85     32.10 o
   2  15   0      530.36      450.35     39.77 o
   3  15   0      336.66      339.26     39.11 o
   4  15   0      315.57      304.46     42.11 o
   5  15   0     1086.36     1016.82     64.40 o
   6  15   0     1823.69     1980.51    114.34 o
   7  15   0     1194.87     1369.03    104.91 o
   8  15   0      246.28      292.73     78.13 o
   9  15   0      287.14      228.16    106.33 o
  10  15   0        7.29      115.19     99.68 o
 -10  16   0     1201.46     1297.35    104.27 o
  -9  16   0       50.01      123.70     73.54 o
  -8  16   0     1015.54      933.22     85.26 o
  -7  16   0      245.01      191.80     61.06 o
  -6  16   0      382.22      434.66     65.04 o
  -5  16   0     1635.94     1577.01     91.86 o
  -4  16   0     1557.31     1635.88     75.10 o
  -3  16   0     5323.03     5217.10    141.71 o
  -2  16   0      545.98      504.83     45.71 o
  -1  16   0     3746.25     3916.00    113.73 o
   0  16   0     1231.82     1196.77     54.07 o
   1  16   0      158.42      114.14     39.60 o
   2  16   0      463.95      535.33     57.68 o
   3  16   0      963.23     1062.87     67.39 o
   4  16   0       15.60      -36.03     36.03 o
   5  16   0     1985.19     2008.85     86.71 o
   6  16   0     1100.61     1127.45    100.21 o
   7  16   0      150.55      135.39     72.22 o
   8  16   0      202.70      264.70     84.18 o
   9  16   0      401.26      436.39    119.62 o
 -10  17   0      188.02      181.26     74.56 o
  -9  17   0      453.68      532.71     98.41 o
  -8  17   0      110.15      153.57     64.91 o
  -7  17   0     1664.99     1687.01    105.36 o
  -6  17   0       34.15        9.09     52.70 o
  -5  17   0       78.24       64.02     54.18 o
  -4  17   0        9.30      -39.95     40.39 o
  -3  17   0      326.90      228.91     51.97 o
  -2  17   0       18.98      -50.43     54.03 o
  -1  17   0      335.78      256.83     50.29 o
   0  17   0      104.93      114.88     38.47 o
   1  17   0       27.27       59.56     54.55 o
   2  17   0      553.32      613.75    141.77 o
   3  17   0     6321.37     5935.15    220.41 o
   4  17   0      504.35      406.28     67.50 o
   5  17   0     1945.27     1925.12     89.24 o
   6  17   0     1125.68     1130.05    134.02 o
   7  17   0      384.32      426.19     71.60 o
   8  17   0     1149.24     1030.77    111.99 o
   9  17   0      131.86      110.76    101.90 o
  -9  18   0      142.17        6.86     68.59 o
  -8  18   0       37.97       22.53     65.32 o
  -7  18   0      119.86      147.88     63.90 o
  -6  18   0      378.20      362.50     66.61 o
  -5  18   0       14.20      -17.81     61.63 o
  -4  18   0     1231.94     1276.50     82.19 o
  -3  18   0     1416.34     1308.77     93.89 o
  -2  18   0     1182.21     1188.77     62.93 o
  -1  18   0     1092.54     1028.56     69.60 o
   0  18   0      426.49      430.27    148.42 o
   1  18   0      391.11      308.37     64.16 o
   2  18   0     3133.89     2883.34    143.99 o
   3  18   0        6.44      -75.32     75.32 o
   4  18   0      141.01       34.39     57.33 o
   5  18   0      285.73      140.94    105.22 o
   6  18   0      570.39      602.52    132.91 o
   7  18   0      385.65      405.37    132.91 o
   8  18   0     1092.61     1010.11    161.71 o
  -8  19   0      243.95      138.37     81.69 o
  -7  19   0       86.61      -19.50     70.23 o
  -6  19   0      235.20      137.66     75.56 o
  -5  19   0       10.80        1.71     64.65 o
  -4  19   0       49.31      -47.21     47.21 o
  -3  19   0        3.16       12.47     49.01 o
  -2  19   0        4.91      -37.41     37.41 o
  -1  19   0     2687.05     2844.38    125.04 o
   0  19   0      133.07      122.70     61.86 o
   1  19   0     1609.66     1420.68    134.02 o
   2  19   0      100.64      169.97     63.31 o
   3  19   0     2029.38     1882.44    160.60 o
   4  19   0       71.74       24.28     60.09 o
   5  19   0       65.00      100.23     59.35 o
   6  19   0      369.59      276.89    121.83 o
   7  19   0      563.16      469.61    137.34 o
  -8  20   0       13.70       -8.76    131.80 o
  -7  20   0       62.29      -38.58     73.42 o
  -6  20   0     2199.38     2251.59    149.09 o
  -5  20   0       39.12       19.29     69.69 o
  -4  20   0        2.94      -27.56     52.21 o
  -3  20   0      435.45      331.52     62.56 o
  -2  20   0      184.02      118.92     49.91 o
  -1  20   0       75.16      132.83     63.08 o
   0  20   0     2029.12     1982.09    159.49 o
   1  20   0      327.40      288.33     73.10 o
   2  20   0      195.88       90.82     91.93 o
   3  20   0       13.31      -57.99     57.99 o
   4  20   0       27.99      -57.77     57.77 o
   5  20   0      154.96      247.52     67.20 o
   6  20   0      121.47      166.14    119.62 o
   7  20   0        3.54      119.62    126.26 o
  -7  21   0      402.82      221.75    139.56 o
  -6  21   0      313.49      346.44    132.91 o
  -5  21   0      580.24      654.47    198.26 o
  -4  21   0       57.56      -15.62     56.69 o
  -3  21   0     1446.11     1584.06     99.58 o
  -2  21   0      731.36      701.23     72.33 o
  -1  21   0      794.69      748.57     98.57 o
   0  21   0       48.94      113.60     66.56 o
   1  21   0     2358.99     2507.89    328.95 o
   2  21   0      961.51      915.48    196.04 o
   3  21   0        0.60        7.03    121.83 o
   4  21   0     1005.48      945.43     89.84 o
   5  21   0      356.99      160.44    115.19 o
   6  21   0      434.00      203.79    128.48 o
  -6  22   0        3.56      -20.20    138.45 o
  -5  22   0        2.72      -26.58     87.72 o
  -4  22   0     1215.33     1396.79    186.69 o
  -3  22   0      125.78      119.62    108.54 o
  -2  22   0      283.40      248.10    108.54 o
  -1  22   0     1277.38     1366.00    238.13 o
   0  22   0      286.60      185.58     90.82 o
   1  22   0      495.31      521.45     80.56 o
   2  22   0      279.33      280.67     58.70 o
   3  22   0      307.72      361.65     76.64 o
   4  22   0      279.51      253.55     76.42 o
   5  22   0       53.77        0.00     99.68 o
  -4  23   0      367.64      220.01    105.22 o
  -3  23   0      326.21      374.36    124.05 o
  -2  23   0       16.45      -68.67    104.11 o
  -1  23   0      161.32      158.76     67.59 o
   0  23   0      257.72      114.67    142.88 o
   1  23   0      219.05      196.69     75.96 o
   2  23   0      347.42      347.43     78.13 o
   3  23   0     1151.37     1061.46    127.37 o
  -1  24   0      990.94     1023.40    148.42 o
   0  24   0       15.70       94.23    101.90 o
  -2 -23   1        0.16      -65.54     67.05 o
  -1 -23   1      240.68       97.68     74.39 o
   0 -23   1      190.43      208.22     75.18 o
   1 -23   1        8.88       17.59     84.18 o
   2 -23   1      691.82      671.19    137.34 o
   3 -23   1      589.98      914.86    146.20 o
   4 -23   1      185.07      199.36    119.62 o
  -4 -22   1      136.75      111.46     68.00 o
  -3 -22   1        0.78      -34.94     63.31 o
  -2 -22   1        9.23       54.13     54.47 o
  -1 -22   1      393.95      199.64     74.99 o
   0 -22   1      440.99      339.25     75.18 o
   1 -22   1      287.86      280.97     72.52 o
   2 -22   1       44.07       64.29     60.57 o
   3 -22   1     1665.54     1865.16    177.21 o
   4 -22   1       37.90      -44.86     74.39 o
   5 -22   1       89.03      154.92     68.50 o
  -5 -21   1       94.10       92.99    137.34 o
  -4 -21   1       15.89      -44.14     62.65 o
  -3 -21   1       31.15       35.23     64.40 o
  -2 -21   1        3.05       63.86     51.89 o
  -1 -21   1       15.66       52.58     64.88 o
   0 -21   1      322.99      429.71     75.32 o
   1 -21   1     1663.56     1759.35    388.76 o
   2 -21   1      389.93      316.94     68.07 o
   3 -21   1       17.55      -23.83     68.12 o
   4 -21   1      192.73      178.72     64.34 o
   5 -21   1       22.44       77.97     62.10 o
   6 -21   1      370.37      281.63     89.84 o
   7 -21   1      221.51      172.13     89.24 o
  -6 -20   1       98.08      170.57    128.48 o
  -5 -20   1       49.17        5.38     60.37 o
  -4 -20   1       25.10       18.64     61.46 o
  -3 -20   1     2487.63     2345.91    123.63 o
  -2 -20   1       14.17      -16.24     76.42 o
  -1 -20   1     1222.64     1083.09     93.11 o
   0 -20   1      374.85      312.34     71.15 o
   1 -20   1     5144.74     5232.04    173.10 o
   2 -20   1     2159.45     2134.66    115.37 o
   3 -20   1        5.96       27.26     84.42 o
   4 -20   1      192.30      112.41     58.75 o
   5 -20   1        0.53      -53.95     53.95 o
   6 -20   1      789.73      742.74    128.48 o
   7 -20   1      399.68      258.93     89.84 o
   8 -20   1      594.33      529.42    166.14 o
  -7 -19   1      825.26      983.53    161.71 o
  -6 -19   1      154.53      157.28    119.62 o
  -5 -19   1       25.02       42.68     57.32 o
  -4 -19   1      636.48      603.63     75.55 o
  -3 -19   1       86.85       95.31     61.70 o
  -2 -19   1      441.81      341.89     68.07 o
  -1 -19   1       30.51      -59.27     59.27 o
   0 -19   1     4793.91     4926.47    165.94 o
   1 -19   1     1218.94     1336.58    316.77 o
   2 -19   1      178.13       96.52     49.27 o
   3 -19   1      170.83      207.85     56.16 o
   4 -19   1      120.87      135.58     50.76 o
   5 -19   1      124.62       43.66     48.90 o
   6 -19   1       52.26       -7.89     88.47 o
   7 -19   1      251.35      461.37    105.61 o
   8 -19   1      190.47      238.94     86.67 o
  -8 -18   1      898.88     1010.11    168.35 o
  -7 -18   1     1600.60     1619.28    177.21 o
  -6 -18   1      379.26      398.73    124.05 o
  -5 -18   1      460.60      383.04     69.78 o
  -4 -18   1      401.71      239.52     65.41 o
  -3 -18   1     2306.03     2093.17    111.33 o
  -2 -18   1      884.92      877.79     98.57 o
  -1 -18   1       26.40       -2.78    101.90 o
   0 -18   1     1834.53     1863.26    235.91 o
   1 -18   1      144.77      139.71     49.41 o
   2 -18   1       25.62      -12.64     44.23 o
   3 -18   1     1410.85     1424.89     76.89 o
   4 -18   1      166.29      166.58     49.51 o
   5 -18   1     1023.70     1032.17     72.82 o
   6 -18   1      181.97      202.35     69.10 o
   7 -18   1     1228.90     1084.17    165.28 o
   8 -18   1       25.06       12.22     91.12 o
   9 -18   1      186.25      338.84     80.39 o
  -9 -17   1      653.95      740.15    110.02 o
  -8 -17   1     2188.01     2277.11    137.30 o
  -7 -17   1       77.41       22.76     57.36 o
  -6 -17   1      206.27      178.06     73.17 o
  -5 -17   1     1963.78     1925.88     87.76 o
  -4 -17   1      626.27      604.57    120.73 o
  -3 -17   1      988.51     1013.83     83.03 o
  -2 -17   1      829.17      670.01     73.80 o
  -1 -17   1     1172.92     1104.42    145.09 o
   0 -17   1      641.20      727.79     74.39 o
   1 -17   1     2152.81     2110.26     95.88 o
   2 -17   1     1571.38     1421.53    105.19 o
   3 -17   1     1223.13     1147.34     60.93 o
   4 -17   1      239.60      162.05     46.66 o
   5 -17   1       50.42       61.49     44.96 o
   6 -17   1     2138.21     2273.34    209.23 o
   7 -17   1       15.02      -29.26     65.37 o
   8 -17   1       40.51       34.94     63.18 o
   9 -17   1       27.60      183.62     71.70 o
  10 -17   1     1032.98     1340.94    144.29 o
  -9 -16   1      781.20      779.74    141.77 o
  -8 -16   1      109.58        6.18     73.41 o
  -7 -16   1     3368.08     3488.90    133.68 o
  -6 -16   1     1231.79     1127.81     81.83 o
  -5 -16   1     1662.30     1645.61    131.51 o
  -4 -16   1     1356.23     1303.13     64.87 o
  -3 -16   1      121.86       93.32     44.88 o
  -2 -16   1     1030.39     1040.57     80.38 o
  -1 -16   1       75.35       25.34     52.64 o
   0 -16   1     1482.07     1504.37     59.94 o
   1 -16   1     2941.02     2900.87    152.75 o
   2 -16   1      573.46      574.04     45.36 o
   3 -16   1      394.38      577.71     53.12 o
   4 -16   1     1957.49     2041.86     83.99 o
   5 -16   1     1721.94     1710.98     80.83 o
   6 -16   1      502.17      441.03     67.64 o
   7 -16   1      490.73      370.00     80.39 o
   8 -16   1       19.41       57.63     65.26 o
   9 -16   1       69.40      111.12     99.81 o
  10 -16   1      395.16      511.55    204.63 o
 -10 -15   1       16.08      186.07    112.97 o
  -9 -15   1      123.06      239.24    104.11 o
  -8 -15   1        1.88      -17.72     81.96 o
  -7 -15   1      463.47      550.31     87.50 o
  -6 -15   1     1480.42     1654.16     91.92 o
  -5 -15   1     2177.49     2251.64    103.10 o
  -4 -15   1     1003.40      921.26     61.88 o
  -3 -15   1      948.99      727.68     51.16 o
  -2 -15   1       48.47       85.95     32.51 o
  -1 -15   1     1764.35     1694.62     70.36 o
   0 -15   1       39.32       68.33     31.32 o
   1 -15   1     2478.18     2466.67     84.12 o
   2 -15   1     2140.68     2051.73     69.31 o
   3 -15   1     8540.40     8849.17    147.82 o
   4 -15   1     2637.95     2780.30     92.67 o
   5 -15   1      165.46      206.48     46.34 o
   6 -15   1      507.94      533.53     74.59 o
   7 -15   1      713.47      777.47     78.23 o
   8 -15   1       16.96      -58.88     58.88 o
   9 -15   1     1713.59     1716.29    108.56 o
  10 -15   1      192.62      303.59    109.67 o
  11 -15   1      259.81      375.77     83.87 o
 -10 -14   1      274.69      126.26    101.90 o
  -9 -14   1      789.53      841.76    132.91 o
  -8 -14   1      362.42      268.03     97.47 o
  -7 -14   1      945.73      966.48     91.38 o
  -6 -14   1       21.16      -34.79     57.59 o
  -5 -14   1      395.54      453.31     42.78 o
  -4 -14   1     4479.92     4433.40    106.26 o
  -3 -14   1     2361.32     2367.20     71.80 o
  -2 -14   1       30.58       31.36     29.55 o
  -1 -14   1     1059.47     1015.25     39.19 o
   0 -14   1     1595.59     1543.64     48.56 o
   1 -14   1     4433.88     4554.07    112.63 o
   2 -14   1       13.58       62.80     30.98 o
   3 -14   1      275.98      340.37     36.08 o
   4 -14   1      309.62      356.72     51.48 o
   5 -14   1        2.19      -23.00     41.25 o
   6 -14   1     1057.11      962.40     76.27 o
   7 -14   1      269.17      371.91     63.58 o
   8 -14   1      607.55      689.05     73.65 o
   9 -14   1      384.25      322.19     68.31 o
  10 -14   1      495.43      595.40     78.87 o
  11 -14   1      303.24      352.71     78.56 o
 -11 -13   1        2.11      -64.24     97.47 o
 -10 -13   1      279.57      287.97    106.33 o
  -9 -13   1     3130.20     3005.97    201.58 o
  -8 -13   1       59.02       35.44     81.96 o
  -7 -13   1      138.25      166.32     64.65 o
  -6 -13   1      193.09      247.97     67.56 o
  -5 -13   1    13079.15    13152.02    248.37 o
  -4 -13   1      226.25      205.15     37.53 o
  -3 -13   1      621.03      606.28     45.71 o
  -2 -13   1      674.20      680.55     36.69 o
  -1 -13   1     1285.35     1343.65     42.00 o
   0 -13   1      333.30      298.74     25.88 o
   1 -13   1    10186.32    10313.11    159.54 o
   2 -13   1     1874.94     1884.50     55.74 o
   3 -13   1      256.23      300.16     30.16 o
   4 -13   1      141.53      179.59     38.36 o
   5 -13   1      218.18      167.42     39.78 o
   6 -13   1      597.04      637.81     75.74 o
   7 -13   1       18.04       63.36     48.95 o
   8 -13   1      441.53      504.45     68.44 o
   9 -13   1        1.10       -2.44     54.54 o
  10 -13   1      446.11      424.60     80.76 o
  11 -13   1        0.33      -11.43     63.38 o
 -11 -12   1      213.27      197.15    106.33 o
 -10 -12   1       47.78       79.75     90.82 o
  -9 -12   1      361.84      429.74    101.90 o
  -8 -12   1      356.05      285.76     93.04 o
  -7 -12   1      679.95      733.02     77.90 o
  -6 -12   1     4397.88     4323.34    208.22 o
  -5 -12   1      718.13      707.26     50.84 o
  -4 -12   1     2877.74     2755.04     79.22 o
  -3 -12   1      721.72      691.98     44.49 o
  -2 -12   1     1084.52     1087.87     36.89 o
  -1 -12   1       65.05      102.67     25.53 o
   0 -12   1      732.91      698.81     31.18 o
   1 -12   1      121.88      190.31     24.72 o
   2 -12   1     4531.21     4533.31     74.21 o
   3 -12   1      196.58      275.52     28.36 o
   4 -12   1     1437.01     1450.41     55.83 o
   5 -12   1        0.57      -29.66     29.66 o
   6 -12   1      273.57      345.92     44.47 o
   7 -12   1     1570.39     1563.97    101.80 o
   8 -12   1      653.73      696.73     79.12 o
   9 -12   1     1103.28     1353.19     90.57 o
  10 -12   1       40.36       32.49     70.14 o
  11 -12   1      555.26      468.61    119.80 o
  12 -12   1      256.24      280.47     78.10 o
 -11 -11   1     1507.13     1476.32    128.80 o
 -10 -11   1      107.13       73.88     71.84 o
  -9 -11   1     1353.31     1584.89    118.67 o
  -8 -11   1      600.51      454.11     95.25 o
  -7 -11   1     3350.80     3176.54    183.86 o
  -6 -11   1       47.59       78.02     40.96 o
  -5 -11   1       35.78        3.63     36.71 o
  -4 -11   1      136.76      286.69     33.92 o
  -3 -11   1     1091.32     1139.41     45.31 o
  -2 -11   1     7714.09     7908.72    106.24 o
  -1 -11   1     1214.08     1262.95     35.48 o
   0 -11   1     1472.95     1446.70     38.15 o
   1 -11   1    14013.02    13975.54    168.34 o
   3 -11   1        7.90        2.78     21.09 o
   4 -11   1       15.69       17.06     25.94 o
   5 -11   1       83.23      104.23     29.75 o
   6 -11   1     2006.18     1871.66     75.66 o
   7 -11   1     1758.10     1641.22     74.84 o
   8 -11   1     1332.80     1202.20     68.78 o
   9 -11   1       47.37       57.42     52.81 o
  10 -11   1      586.90      524.35     72.94 o
  11 -11   1      198.35      253.88     68.23 o
  12 -11   1      730.24      711.22     88.69 o
 -12 -10   1       39.05      122.28     86.39 o
 -11 -10   1        0.07      -22.99     73.73 o
 -10 -10   1      513.13      683.13    157.28 o
  -9 -10   1       55.76      113.34     77.53 o
  -8 -10   1     8810.26     8802.76    424.20 o
  -7 -10   1     2213.64     2195.62    249.21 o
  -6 -10   1     3543.02     3441.21    107.73 o
  -5 -10   1      283.06      322.50     44.69 o
  -4 -10   1    11911.59    12142.73    197.75 o
  -3 -10   1     2387.67     2662.99     97.96 o
  -2 -10   1      408.50      457.02     22.14 o
  -1 -10   1       22.78       24.87     15.11 o
   0 -10   1     3784.74     3825.47     58.32 o
   1 -10   1      153.92      101.90     50.95 o
   2 -10   1      193.08      183.91     19.60 o
   3 -10   1       41.80       38.17     17.33 o
   4 -10   1     2817.22     2764.06     67.81 o
   5 -10   1      697.89      774.15     40.89 o
   6 -10   1     2638.77     2765.03     86.15 o
   7 -10   1        1.51       37.44     36.79 o
   8 -10   1      268.99      337.87     55.72 o
   9 -10   1      204.26      264.56     57.74 o
  10 -10   1      588.54      599.20    128.70 o
  11 -10   1        0.01       34.42     51.48 o
  12 -10   1      107.65      200.54     73.05 o
 -12  -9   1       29.39       27.87     76.04 o
 -11  -9   1     3051.14     3020.27    154.74 o
 -10  -9   1        4.66      -37.82     60.24 o
  -9  -9   1        9.40      -22.09     53.63 o
  -8  -9   1      380.33      459.16    110.76 o
  -7  -9   1     2336.03     2360.96     93.79 o
  -6  -9   1     1657.86     1604.82     70.02 o
  -5  -9   1     7038.87     7068.87    203.56 o
  -3  -9   1       26.43        5.92     21.03 o
  -2  -9   1      980.36     1078.21     31.40 o
  -1  -9   1     8683.38     8686.70    103.11 o
   0  -9   1       13.18       15.19     13.82 o
   1  -9   1     1824.33     1849.11     53.79 o
   2  -9   1     6696.72     6754.39     84.96 o
   3  -9   1     2529.47     2363.46     47.94 o
   4  -9   1       75.69       40.06     22.84 o
   5  -9   1     1388.93     1368.93     51.18 o
   6  -9   1       16.75       28.62     32.14 o
   7  -9   1     5928.51     5563.14    146.83 o
   8  -9   1     1604.06     1635.08     89.20 o
   9  -9   1      716.34      645.76     58.50 o
  10  -9   1        0.48       11.85     45.51 o
  11  -9   1     1426.64     1641.90     89.71 o
  12  -9   1       21.37       76.10     55.75 o
  13  -9   1      367.17      253.64     67.67 o
 -12  -8   1       22.90      -45.57     85.28 o
 -11  -8   1     1889.74     2051.85    137.28 o
 -10  -8   1       55.02       45.99     59.83 o
  -9  -8   1      148.63      222.68    121.83 o
  -8  -8   1     2333.82     2422.07    300.15 o
  -7  -8   1      848.18      819.94     62.61 o
  -6  -8   1        0.03       49.52     38.05 o
  -5  -8   1     1406.63     1609.58     79.69 o
  -4  -8   1     2927.10     3056.11     58.17 o
  -3  -8   1      273.08      214.02     20.88 o
  -2  -8   1     5123.84     5139.24     71.76 o
  -1  -8   1       39.15       44.29     13.30 o
   0  -8   1     9061.62     9790.37    111.72 o
   1  -8   1      804.50      798.36     24.94 o
   2  -8   1    16689.70    16423.25    176.39 o
   3  -8   1      172.16      148.49     17.97 o
   4  -8   1       12.18       49.62     22.21 o
   5  -8   1      630.23      529.00     33.39 o
   6  -8   1     6741.75     6947.48    159.75 o
   7  -8   1       11.69       -5.89     38.74 o
   8  -8   1      353.72      369.54     48.92 o
   9  -8   1       14.34       79.70     42.41 o
  10  -8   1      799.40      719.30     77.06 o
  11  -8   1      542.22      527.87     62.72 o
  12  -8   1      639.42      826.45     74.97 o
  13  -8   1       29.37      -55.99     55.99 o
 -12  -7   1      473.55      619.45     92.93 o
 -11  -7   1      146.99      270.63     73.44 o
 -10  -7   1       37.71      -40.36     55.25 o
  -9  -7   1      285.48      351.01     65.41 o
  -8  -7   1     1488.13     1384.73     94.71 o
  -7  -7   1      291.07      327.27     71.67 o
  -6  -7   1      374.77      334.12     37.02 o
  -5  -7   1       17.06      -19.08     23.83 o
  -4  -7   1     1870.83     1832.29     66.71 o
  -3  -7   1     2094.63     2283.07     51.51 o
  -2  -7   1      861.87     1050.50     26.77 o
  -1  -7   1    10859.09    10957.19    121.07 o
   0  -7   1     1789.89     1770.68     33.40 o
   1  -7   1    10186.18    10082.59    112.71 o
   2  -7   1     3899.75     3880.54     54.22 o
   3  -7   1     6346.91     6725.60    106.38 o
   4  -7   1     1384.23     1428.46     46.33 o
   5  -7   1    16894.55    16848.02    340.52 o
   6  -7   1     1251.03     1257.41     66.14 o
   7  -7   1       19.41       -0.34     40.93 o
   8  -7   1     1218.52     1250.30     87.61 o
   9  -7   1    11723.21    11312.31    212.89 o
  10  -7   1      225.05      305.00     50.32 o
  11  -7   1      913.59      873.98     69.87 o
  12  -7   1        3.88        2.29     44.10 o
  13  -7   1      217.87      170.61     58.52 o
 -13  -6   1       46.46      -57.59     88.61 o
 -12  -6   1      679.18      835.41     99.00 o
 -11  -6   1     1687.46     2047.19    130.33 o
 -10  -6   1      218.50      192.61     64.27 o
  -9  -6   1       60.32       97.78     94.14 o
  -8  -6   1       57.24       38.18     40.20 o
  -7  -6   1     2945.56     2991.29    126.02 o
  -6  -6   1      707.22      708.10     39.13 o
  -5  -6   1     5727.79     5634.83     87.15 o
  -4  -6   1     1832.16     1907.97     81.73 o
  -3  -6   1     1221.25     1434.34     34.23 o
  -2  -6   1      274.29      217.86     17.21 o
  -1  -6   1      337.74      288.72     17.03 o
   0  -6   1      726.21      852.57     23.13 o
   1  -6   1    24452.13    24663.18    251.60 o
   2  -6   1     1536.67     1757.88     33.09 o
   3  -6   1      526.38      365.30     23.73 o
   4  -6   1     2525.54     2750.75     65.80 o
   5  -6   1      407.40      457.17     41.00 o
   6  -6   1     5307.06     5251.70    111.09 o
   7  -6   1       59.29       73.46     32.52 o
   8  -6   1    20423.14    19660.58    322.47 o
   9  -6   1      399.13      394.92     48.96 o
  10  -6   1      343.83      299.28     49.54 o
  11  -6   1      128.25      194.79     50.68 o
  12  -6   1     3370.17     3470.13    112.55 o
  13  -6   1        7.55      -61.74     61.74 o
 -13  -5   1        8.65      -26.58     86.39 o
 -12  -5   1      198.46      116.87     74.16 o
 -11  -5   1      366.76      315.60    121.83 o
 -10  -5   1      778.71      802.70     86.18 o
  -9  -5   1      209.61      178.56     56.95 o
  -8  -5   1     3261.07     2939.74    224.04 o
  -7  -5   1     1917.75     1969.98     66.02 o
  -6  -5   1      539.69      602.01     32.36 o
  -5  -5   1       94.67      168.22     23.15 o
  -4  -5   1    10175.94    10346.13    136.02 o
  -3  -5   1      229.52      197.69     18.33 o
  -2  -5   1      749.07      699.60     39.79 o
  -1  -5   1      549.56      584.65     18.94 o
   0  -5   1     1146.82     1174.75     25.28 o
   1  -5   1        1.37       -9.69      9.69 o
   2  -5   1     4110.48     3932.94     59.38 o
   3  -5   1    28312.57    27695.52    407.40 o
   4  -5   1    14158.87    15141.25    272.29 o
   5  -5   1     2074.04     1820.86     59.43 o
   6  -5   1     8475.79     8203.53    150.70 o
   7  -5   1      482.80      539.05     43.71 o
   8  -5   1     1279.89     1186.06     75.14 o
   9  -5   1      975.46      949.89     62.04 o
  10  -5   1        3.03       10.49     41.96 o
  11  -5   1      593.38      561.82     51.97 o
  12  -5   1       79.91       90.53     59.97 o
  13  -5   1      107.90      111.03     67.91 o
 -13  -4   1     1680.14     1770.20    136.75 o
 -12  -4   1        1.60      -62.28     62.28 o
 -11  -4   1      512.48      547.51    136.23 o
 -10  -4   1      791.74      754.12    129.59 o
  -9  -4   1     2881.97     3060.08    129.32 o
  -8  -4   1      814.68      861.67     52.02 o
  -7  -4   1     1807.97     1870.84     65.36 o
  -6  -4   1      257.58      285.65     30.15 o
  -5  -4   1     2597.03     2663.50     74.34 o
  -4  -4   1     4459.08     4072.06     72.18 o
  -3  -4   1     4348.30     4180.92     68.87 o
  -2  -4   1      194.48      192.30     16.51 o
  -1  -4   1      265.02      330.68     14.45 o
   0  -4   1      958.69      922.70     24.97 o
   1  -4   1    13386.89    12696.82    138.15 o
   2  -4   1      588.53      652.23     25.05 o
   3  -4   1     3513.76     3313.41     79.35 o
   4  -4   1     7575.54     7934.21    137.02 o
   5  -4   1     2448.51     2332.56     64.46 o
   6  -4   1      667.46      569.22     39.54 o
   7  -4   1     1236.33     1045.40     62.35 o
   8  -4   1     1670.37     1510.24     67.90 o
   9  -4   1      602.75      569.12     53.80 o
  10  -4   1     1125.47     1000.78     95.65 o
  11  -4   1       84.93       91.45     49.88 o
  12  -4   1      236.32      186.05     64.22 o
  13  -4   1      598.21      494.84     74.89 o
 -13  -3   1       25.29      146.20    116.30 o
 -12  -3   1      256.55      184.11     70.77 o
 -11  -3   1       57.05       -6.70     55.66 o
 -10  -3   1     3810.25     3432.97    142.64 o
  -9  -3   1      296.50      176.79     55.70 o
  -8  -3   1      263.81      220.44     37.33 o
  -7  -3   1     1114.75     1135.66     52.92 o
  -6  -3   1     6617.20     6083.39    135.89 o
  -5  -3   1      123.37      133.97     20.31 o
  -4  -3   1      671.87      944.30     34.27 o
  -3  -3   1     1668.90     2050.46     93.40 o
  -2  -3   1     1967.13     1775.68     36.55 o
  -1  -3   1     1791.95     1570.06     28.83 o
   0  -3   1    17554.10    17225.30    184.60 o
   1  -3   1     3047.23     2878.94     39.23 o
   2  -3   1    30707.48    30509.81    431.36 o
   3  -3   1      753.79      720.31     46.04 o
   4  -3   1    10564.17    10586.89    175.53 o
   5  -3   1     1557.50     1485.05     45.01 o
   6  -3   1       11.41       19.75     25.88 o
   7  -3   1     7659.48     7351.37    142.97 o
   8  -3   1      879.80      755.58     47.11 o
   9  -3   1     2236.40     2341.49     73.58 o
  10  -3   1     2805.30     2628.70     81.41 o
  11  -3   1      936.33      860.18     68.99 o
  12  -3   1     1627.35     1672.42    110.16 o
  13  -3   1       73.58      114.58     63.06 o
 -13  -2   1      137.76       62.43     76.42 o
 -12  -2   1        3.84      -33.79     61.88 o
 -11  -2   1      334.80      284.05     84.18 o
 -10  -2   1        0.24       62.82     53.26 o
  -9  -2   1        4.04      -44.57     44.57 o
  -8  -2   1       16.50       12.98     30.17 o
  -7  -2   1    27336.73    27111.88    413.99 o
  -5  -2   1    15596.48    17153.00    213.84 o
  -4  -2   1      332.07      305.30     18.80 o
  -3  -2   1     1577.73     1206.33     32.48 o
  -2  -2   1     1639.07     1516.04     35.11 o
  -1  -2   1      452.26      402.94     14.49 o
   0  -2   1      846.61      811.69     15.88 o
   1  -2   1      670.18      698.68     49.18 o
   2  -2   1     5258.57     5085.38     98.14 o
   3  -2   1      309.97      299.92     21.55 o
   4  -2   1     6857.88     6994.89    120.02 o
   5  -2   1     3294.78     3503.41     68.79 o
   6  -2   1     2619.41     2125.49     79.28 o
   7  -2   1      297.27      227.77     31.29 o
   8  -2   1     3191.97     3075.73     71.09 o
   9  -2   1       59.60       50.14     37.17 o
  10  -2   1      561.63      624.80     71.94 o
  11  -2   1      317.16      102.50     54.79 o
  12  -2   1       80.18       60.83     57.95 o
  13  -2   1       63.54        3.35    129.59 o
 -13  -1   1      101.65      208.56     72.43 o
 -12  -1   1     1027.64     1189.30    105.73 o
 -11  -1   1       24.99      129.09     85.28 o
 -10  -1   1      420.03      298.56     56.80 o
  -9  -1   1       23.01       -1.30     40.27 o
  -8  -1   1        8.60       -8.67     30.16 o
  -7  -1   1       36.04       47.24     28.31 o
  -6  -1   1     6866.33     7302.11    116.81 o
  -5  -1   1        0.25        4.00     15.83 o
  -4  -1   1    13876.81    13210.81    165.00 o
  -3  -1   1      456.74      376.03     16.91 o
  -2  -1   1    22720.67    22204.88    285.74 o
  -1  -1   1      136.70      141.38     10.45 o
   1  -1   1      329.31      289.28     15.52 o
   2  -1   1    58504.66    55753.68    901.00 o
   3  -1   1       15.17       53.77     16.34 o
   4  -1   1      791.55      815.13     78.31 o
   5  -1   1     3083.49     3066.45     62.90 o
   6  -1   1     5430.96     4729.91    108.97 o
   7  -1   1      379.78      381.79     30.07 o
   8  -1   1     2021.22     1991.16     66.74 o
   9  -1   1     1237.45     1162.00     63.23 o
  10  -1   1    11311.55    10866.00    209.82 o
  11  -1   1       90.10       87.44     53.45 o
  12  -1   1       78.49      116.32     58.99 o
  13  -1   1       16.72       -1.58     69.72 o
 -13   0   1       35.58       96.92     71.11 o
 -12   0   1       18.79       11.73     66.45 o
 -11   0   1       53.72       38.11     64.24 o
 -10   0   1      998.85      895.24     70.93 o
  -9   0   1      436.00      368.76     51.56 o
  -8   0   1      114.28       84.46     32.57 o
  -7   0   1      842.21      732.42     44.36 o
  -6   0   1        6.12      -17.56     18.16 o
  -5   0   1      765.31      933.25     38.70 o
  -4   0   1       12.46      -11.79     11.79 o
  -3   0   1      828.60      773.64     27.23 o
  -2   0   1      340.40      321.21     15.80 o
  -1   0   1    37581.22    39335.58    830.48 o
   1   0   1       12.16       34.83      6.90 o
   2   0   1     1319.45     1218.25     31.51 o
   3   0   1     3989.71     3612.82    125.97 o
   4   0   1      661.32      534.39     23.78 o
   5   0   1       45.02       77.53     46.52 o
   6   0   1       76.48       67.36     24.93 o
   7   0   1    13518.54    13052.35    198.36 o
   8   0   1      435.38      407.00     38.46 o
   9   0   1      635.55      643.44     53.25 o
  10   0   1       67.02      108.54     81.45 o
  11   0   1     1113.87     1054.56     82.05 o
  12   0   1       11.63       65.53     63.92 o
  13   0   1      617.98      634.70     94.66 o
 -13   1   1       21.93       59.29     68.38 o
 -12   1   1      232.28      281.31     75.38 o
 -11   1   1       33.00      -17.67     72.59 o
 -10   1   1     1143.70     1209.09     80.84 o
  -9   1   1        1.09       53.59     39.87 o
  -8   1   1      830.09      824.69     50.49 o
  -7   1   1      468.08      475.17     31.05 o
  -6   1   1    16216.23    16371.03    204.32 o
  -5   1   1      743.46      900.29     43.92 o
  -4   1   1    11050.49    10923.55    195.07 o
  -3   1   1     1210.58     1195.01     28.50 o
  -2   1   1     3814.01     4033.86     58.71 o
  -1   1   1      585.54      614.26     12.23 o
   1   1   1       29.62      100.98      6.11 o
   2   1   1     8722.03     8385.39    159.16 o
   3   1   1       35.69       19.97     18.83 o
   4   1   1     1328.05     1285.83     38.62 o
   5   1   1       39.61       54.64     19.30 o
   6   1   1    32301.79    31621.40    470.55 o
   7   1   1       80.17       28.06     26.58 o
   8   1   1       77.12       29.03     30.07 o
   9   1   1       19.84      -16.86     34.76 o
  10   1   1     7933.10     7910.69    203.54 o
  11   1   1       15.52       -4.76     72.50 o
  12   1   1     2157.71     2155.58    234.81 o
  13   1   1       22.43      171.84     72.43 o
 -13   2   1      688.20      712.03    160.60 o
 -12   2   1       75.40       -1.42     74.48 o
 -11   2   1       71.50      -28.73     49.93 o
 -10   2   1        0.82       -1.53     46.70 o
  -9   2   1      694.59      597.61     57.63 o
  -8   2   1      112.48      103.02     27.68 o
  -7   2   1     3488.12     3083.29     65.86 o
  -6   2   1       23.99      -20.72     20.72 o
  -5   2   1     4492.00     4889.60     85.64 o
  -4   2   1     2319.00     2412.04     60.94 o
  -3   2   1    22348.14    22375.14    287.02 o
  -2   2   1     4102.52     4169.83     67.84 o
  -1   2   1    42196.40    43144.85    632.75 o
   0   2   1     5293.05     5536.45    139.59 o
   1   2   1     8651.55     8930.18     98.10 o
   2   2   1      624.61      568.20     26.91 o
   3   2   1     6888.54     6851.01     92.96 o
   4   2   1      455.67      487.10     23.08 o
   5   2   1      108.13       85.89     20.39 o
   6   2   1       47.73       42.97     23.94 o
   7   2   1     1973.40     2065.48     62.50 o
   8   2   1       83.06       42.90     30.10 o
   9   2   1      165.47      122.10     44.24 o
  10   2   1       84.71       80.08     49.08 o
  11   2   1      237.38      133.60     64.32 o
  12   2   1      123.12      115.53     67.96 o
  13   2   1     1289.43     1310.22    249.21 o
 -13   3   1      763.57      814.81    130.69 o
 -12   3   1        8.11       -1.08     67.62 o
 -11   3   1      311.51      287.67     59.24 o
 -10   3   1     3640.00     3503.93    237.67 o
  -9   3   1     1691.52     1704.65     62.97 o
  -8   3   1      160.09       98.22     31.38 o
  -7   3   1      252.70      247.88     31.10 o
  -6   3   1     3563.29     3032.39     98.11 o
  -5   3   1      361.90      337.32     23.31 o
  -4   3   1     5502.67     5933.09     91.11 o
  -3   3   1     1141.03     1331.63     38.46 o
  -2   3   1      171.71      192.84     17.00 o
  -1   3   1      317.68      337.86     17.50 o
   0   3   1    41076.35    42705.80    656.73 o
   1   3   1     2003.54     1950.51     24.99 o
   2   3   1        0.97       10.02     12.56 o
   3   3   1     1340.61     1219.10     27.32 o
   4   3   1    10100.73     8670.75    117.95 o
   5   3   1        0.51      -10.19     16.38 o
   6   3   1      315.54      368.67     33.00 o
   7   3   1     1366.71     1283.82     75.46 o
   8   3   1      878.28      862.61     51.67 o
   9   3   1       31.35       45.71     40.76 o
  10   3   1      404.06      362.38     65.88 o
  11   3   1       77.74      133.76     62.65 o
  12   3   1      114.09       67.33     64.72 o
  13   3   1       55.90      -57.48    155.06 o
 -13   4   1        1.82       12.67     94.13 o
 -12   4   1     1748.19     1873.61    105.82 o
 -11   4   1      822.71      732.31     71.91 o
 -10   4   1      951.91      933.03     59.77 o
  -9   4   1       41.83      -36.48     36.48 o
  -8   4   1     1557.43     1501.12     60.54 o
  -7   4   1     5925.06     5677.99    118.52 o
  -6   4   1      499.74      618.93     36.46 o
  -5   4   1     1106.69     1062.56     37.13 o
  -4   4   1    12800.52    13556.50    205.05 o
  -3   4   1     8996.45     8539.89    133.46 o
  -2   4   1     6228.38     6174.66    108.39 o
  -1   4   1    18329.16    18576.09    264.04 o
   0   4   1     3336.29     3277.18     42.47 o
   1   4   1     4587.51     4689.71     58.56 o
   2   4   1        1.14        5.08      9.70 o
   3   4   1     6833.51     6450.60     80.45 o
   4   4   1     1532.70     1569.96     37.35 o
   5   4   1     3379.17     3275.04     59.45 o
   6   4   1     1105.92     1213.36     70.50 o
   7   4   1     8183.34     8109.21    151.13 o
   8   4   1      735.29      753.54     49.91 o
   9   4   1      558.99      485.45     59.08 o
  10   4   1      235.23      200.30     61.88 o
  11   4   1      572.14      619.49     83.45 o
  12   4   1        8.13       18.71     65.15 o
  13   4   1        4.25       15.00     73.28 o
 -13   5   1      665.62      504.59    100.66 o
 -12   5   1      796.65      786.64     96.13 o
 -11   5   1      296.26      302.02     48.55 o
 -10   5   1      603.49      612.50     70.22 o
  -9   5   1     2494.12     2520.85     89.53 o
  -8   5   1     4260.75     4061.90    105.46 o
  -7   5   1      321.32      261.06     35.50 o
  -6   5   1        1.06       -8.38     20.27 o
  -5   5   1     2046.33     2328.82     54.09 o
  -4   5   1      306.74      331.39     25.01 o
  -3   5   1    12261.41    12491.49    170.25 o
  -2   5   1     2293.82     2274.69     51.49 o
  -1   5   1     2626.39     2711.31     47.22 o
   0   5   1     3286.21     3057.61     54.22 o
   1   5   1      254.40      288.50     16.76 o
   2   5   1      259.71      253.43     13.49 o
   3   5   1      104.13       85.79     11.78 o
   4   5   1      241.98      172.66     20.66 o
   5   5   1      276.27      340.28     23.15 o
   6   5   1      554.88      467.08     28.25 o
   7   5   1      149.96      121.37     29.80 o
   8   5   1      342.27      319.06     39.41 o
   9   5   1       52.96      -35.65     47.53 o
  10   5   1     1550.63     1645.96    111.75 o
  11   5   1      416.55      449.85     78.76 o
  12   5   1      197.16      179.34    118.51 o
  13   5   1      250.18      404.62    130.69 o
 -13   6   1      147.07      129.96     77.10 o
 -12   6   1       74.42       50.67     58.87 o
 -11   6   1      169.74      217.67     76.10 o
 -10   6   1     2200.46     2195.92     96.68 o
  -9   6   1     5393.02     5265.90    130.45 o
  -8   6   1      438.90      413.17     47.00 o
  -7   6   1       68.24       59.78     30.88 o
  -6   6   1     5979.29     5728.18    100.60 o
  -5   6   1     2239.50     2014.74     59.15 o
  -4   6   1     8078.05     8293.18    124.35 o
  -3   6   1     1034.11     1119.79     41.36 o
  -2   6   1      383.54      298.10     21.38 o
  -1   6   1     1171.74     1187.62     27.46 o
   0   6   1    13446.59    13548.82    151.55 o
   1   6   1     8442.74     8211.45     97.84 o
   2   6   1      179.83      211.54     14.28 o
   3   6   1     1089.98     1152.23     28.43 o
   4   6   1    10695.74    10646.06    119.38 o
   5   6   1       13.82      -24.93     24.93 o
   6   6   1     1929.62     1898.33     55.83 o
   7   6   1     3477.10     3592.54     90.87 o
   8   6   1     1086.12     1048.87     95.81 o
   9   6   1      264.04      292.40     61.20 o
  10   6   1        3.31      -31.10     55.88 o
  11   6   1       28.77      -48.01     81.96 o
  12   6   1       91.52      141.42     72.79 o
  13   6   1      533.02      531.52    151.74 o
 -13   7   1        2.46       -6.78     62.72 o
 -12   7   1        3.80      -50.59     50.59 o
 -11   7   1      711.63      690.48     86.82 o
 -10   7   1       88.07      178.81     47.26 o
  -9   7   1      414.29      345.41     48.37 o
  -8   7   1     2160.62     2103.65     78.62 o
  -7   7   1     1078.75     1121.13     55.23 o
  -6   7   1     1861.87     1677.79     73.00 o
  -5   7   1    12087.95    12623.41    207.95 o
  -4   7   1      384.88      358.24     29.28 o
  -3   7   1     4627.39     4144.13     83.93 o
  -2   7   1     7430.18     7176.52    106.91 o
  -1   7   1     6637.07     7134.08     82.07 o
   0   7   1     1340.71     1350.39     30.60 o
   1   7   1     2683.68     2596.67     46.93 o
   2   7   1        2.90       11.07     12.54 o
   3   7   1     1126.20     1254.55     30.11 o
   4   7   1      660.89      620.85     22.43 o
   5   7   1      108.03       47.89     18.99 o
   6   7   1       94.43       49.19     28.18 o
   7   7   1     1005.58      945.58     52.16 o
   8   7   1      616.24      530.24     55.68 o
   9   7   1      204.42      113.38    125.16 o
  10   7   1      347.21      373.45     71.84 o
  11   7   1      887.59     1014.30    101.65 o
  12   7   1       53.81        8.61     87.50 o
  13   7   1      632.65      682.27    132.91 o
 -13   8   1       11.45      -53.12     53.12 o
 -12   8   1     1676.00     1774.16    187.92 o
 -11   8   1       53.17      -14.47     66.55 o
 -10   8   1        0.09       45.56     43.34 o
  -9   8   1        0.28       61.72     45.17 o
  -8   8   1    18261.71    17780.58    341.96 o
  -7   8   1        3.24      -51.19     51.19 o
  -6   8   1       42.56       53.12     34.26 o
  -5   8   1     1053.37      999.91     47.09 o
  -4   8   1      897.76      804.15     40.04 o
  -3   8   1     5292.11     5331.22     88.91 o
  -2   8   1    13197.54    13798.83    171.25 o
  -1   8   1     6946.89     7011.12     82.99 o
   0   8   1      185.37      283.73     17.59 o
   1   8   1    11785.75    12622.89    147.07 o
   2   8   1    11819.90    11844.39    139.73 o
   3   8   1      719.84      724.25     25.20 o
   4   8   1     4304.24     4560.89     63.86 o
   5   8   1     2318.19     2230.58     61.49 o
   6   8   1      477.15      446.28     40.42 o
   7   8   1      200.75      160.05     37.48 o
   8   8   1      531.66      586.08     70.64 o
   9   8   1      267.55      125.58     57.97 o
  10   8   1       65.49       99.30     64.24 o
  11   8   1      176.10      168.52     71.32 o
  12   8   1       40.85      130.81     72.82 o
 -12   9   1       24.39        4.34     62.22 o
 -11   9   1      279.32      340.47     99.36 o
 -10   9   1      273.12      240.49     50.33 o
  -9   9   1     4491.44     4321.88    314.29 o
  -8   9   1     1446.32     1451.32     82.55 o
  -7   9   1       66.02       91.55     48.39 o
  -6   9   1       26.65       24.42     29.84 o
  -5   9   1     6292.72     6356.18    125.61 o
  -4   9   1     2145.02     2088.52     54.83 o
  -3   9   1      364.83      596.55     28.11 o
  -2   9   1     1122.98     1236.00     37.97 o
  -1   9   1     6305.78     5827.72     73.45 o
   0   9   1      188.62      128.94     17.16 o
   1   9   1      529.93      499.66     22.80 o
   2   9   1      267.60      264.49     23.12 o
   3   9   1     1834.05     1737.02     39.63 o
   4   9   1     3567.07     3788.36     67.77 o
   5   9   1     2684.26     2711.89     60.43 o
   6   9   1      689.56      742.42     72.26 o
   7   9   1      334.85      363.69     48.48 o
   8   9   1      907.46     1002.03     87.25 o
   9   9   1        8.92      -51.55     51.55 o
  10   9   1       31.54        8.14     60.57 o
  11   9   1      178.80       90.51     69.11 o
  12   9   1      327.87      437.45     91.42 o
 -12  10   1     1277.78     1282.31    100.69 o
 -11  10   1       47.17       97.45     60.38 o
 -10  10   1      190.92      116.07     95.75 o
  -9  10   1      195.67      270.20     57.38 o
  -8  10   1      711.14      747.59     66.35 o
  -7  10   1      650.11      673.25     51.01 o
  -6  10   1      223.51      163.88     35.65 o
  -5  10   1        4.92       -7.47     26.89 o
  -4  10   1     2700.20     2912.72     66.84 o
  -3  10   1       30.54       49.61     20.31 o
  -2  10   1    14603.71    14553.12    169.20 o
  -1  10   1        0.02      -13.29     13.81 o
   0  10   1      493.73      408.41     20.37 o
   1  10   1        0.39       26.53     13.78 o
   2  10   1     1139.65     1106.51     38.79 o
   3  10   1      192.13      192.56     32.55 o
   4  10   1     8470.62     8526.39    131.72 o
   5  10   1      451.06      526.17     43.09 o
   6  10   1    16097.26    15708.67    279.09 o
   7  10   1      829.26      754.64     54.59 o
   8  10   1     5088.56     5099.62    175.98 o
   9  10   1        0.66      -57.59     57.59 o
  10  10   1     1233.04     1278.55    110.39 o
  11  10   1      593.84      644.12     95.27 o
  12  10   1      200.43      332.37     90.42 o
 -12  11   1      108.25      197.01    123.78 o
 -11  11   1      665.51      559.35     76.40 o
 -10  11   1       13.01       -5.94     53.74 o
  -9  11   1     4113.58     4128.45    136.92 o
  -8  11   1      427.78      429.36     50.28 o
  -7  11   1       81.79      103.34     51.48 o
  -6  11   1       12.36      -32.65     32.65 o
  -5  11   1      154.14      198.95     54.67 o
  -4  11   1      636.77      648.66     36.23 o
  -3  11   1        8.23        3.60     20.42 o
  -2  11   1      464.61      435.39     23.25 o
  -1  11   1       79.58       81.59     16.45 o
   0  11   1     1007.67     1010.37     43.89 o
   1  11   1     9272.50     8983.41    108.50 o
   2  11   1       89.63       97.72     17.01 o
   3  11   1       96.11       71.37     22.58 o
   5  11   1     6277.41     6465.52    140.85 o
   6  11   1       57.40       44.75     40.39 o
   7  11   1     1667.14     1629.67    115.55 o
   8  11   1       30.18       10.32     56.39 o
   9  11   1        2.07       -9.01     77.53 o
  10  11   1       90.77       42.92     90.82 o
  11  11   1     2191.00     2434.69    251.42 o
  12  11   1       65.58      -48.89     77.70 o
 -12  12   1        1.84      -71.71    135.95 o
 -11  12   1      387.51      554.33     78.19 o
 -10  12   1       17.16       90.57     55.62 o
  -9  12   1       33.58       31.63     51.28 o
  -8  12   1      468.16      494.22     63.35 o
  -7  12   1       22.03       71.90     45.47 o
  -6  12   1     2958.74     2805.35    104.43 o
  -5  12   1       11.77      -15.30     31.61 o
  -4  12   1       95.20      152.08     29.54 o
  -3  12   1      290.03      253.70     53.71 o
  -2  12   1     1420.83     1496.69     48.58 o
  -1  12   1       86.82      129.93     19.20 o
   0  12   1      373.02      404.54     25.10 o
   1  12   1      826.45      956.76     31.66 o
   2  12   1     3894.13     4086.19     68.13 o
   3  12   1      234.97      293.76     55.38 o
   4  12   1      617.53      631.99     44.15 o
   5  12   1       10.71       37.72     35.51 o
   6  12   1      308.86      294.28     49.99 o
   7  12   1      592.80      636.67     77.53 o
   8  12   1     6589.04     6587.88    285.76 o
   9  12   1      205.36      340.04     74.51 o
  10  12   1     1025.20     1064.45    109.34 o
  11  12   1        5.82      -70.37     75.55 o
 -11  13   1     2084.73     2108.41    120.81 o
 -10  13   1      239.82      254.25     64.28 o
  -9  13   1     1027.21     1165.12     88.01 o
  -8  13   1     1397.08     1377.26     87.37 o
  -7  13   1     2099.58     2131.66    101.65 o
  -6  13   1       18.03       -1.27     61.31 o
  -5  13   1     3674.86     3726.48    161.47 o
  -4  13   1     1006.82      994.65     55.13 o
  -3  13   1      158.65      102.83     36.56 o
  -2  13   1     1450.71     1817.83     87.91 o
  -1  13   1    12905.01    13174.13    174.86 o
   0  13   1      942.05     1000.14     38.24 o
   1  13   1      535.74      623.79     34.83 o
   2  13   1      536.66      539.43     35.59 o
   3  13   1      265.65      283.65     30.01 o
   4  13   1     2432.99     2551.48     78.88 o
   5  13   1     1062.76     1066.11     78.33 o
   6  13   1      391.11      355.33     43.80 o
   7  13   1        5.18       24.55     58.70 o
   8  13   1      700.59      804.74     88.24 o
   9  13   1      244.23      106.33     90.82 o
  10  13   1       33.09      -59.81     86.39 o
  11  13   1     1869.64     2159.78    201.58 o
 -11  14   1      115.50      164.74     71.17 o
 -10  14   1      174.79      124.25     63.95 o
  -9  14   1       68.77       68.04    123.89 o
  -8  14   1     5113.02     4718.17    311.68 o
  -7  14   1     3410.27     3219.76    190.32 o
  -6  14   1        7.73      -43.90     43.90 o
  -5  14   1      427.31      489.39     59.48 o
  -4  14   1       99.47      197.19     55.31 o
  -3  14   1      850.76      940.85     60.67 o
  -2  14   1      504.65      603.82     60.16 o
  -1  14   1      325.08      355.21     43.37 o
   0  14   1       54.73       93.80     33.81 o
   1  14   1       17.82      -18.24     19.75 o
   2  14   1     1373.98     1406.16     45.16 o
   3  14   1      656.84      660.00     42.40 o
   4  14   1      124.35       91.16     36.14 o
   5  14   1     1010.77      955.06     55.46 o
   6  14   1     1712.04     1870.61     95.79 o
   7  14   1      152.55      104.39     94.14 o
   8  14   1        9.85        3.81     63.31 o
   9  14   1        0.00        2.22     84.18 o
  10  14   1       64.30      -53.16     90.82 o
  11  14   1      200.03       42.09    110.76 o
 -11  15   1       99.37       41.07    109.93 o
 -10  15   1      642.58      689.81    151.63 o
  -9  15   1      302.02      354.50     71.02 o
  -8  15   1      225.40      241.49     62.04 o
  -7  15   1      154.81      181.10     60.17 o
  -6  15   1      123.80       77.62     50.38 o
  -5  15   1     2689.33     2833.68    109.16 o
  -4  15   1     6277.87     6243.32    154.47 o
  -3  15   1      329.52      302.46     46.39 o
  -2  15   1      384.74      402.69     62.03 o
  -1  15   1     1751.03     2075.78     82.39 o
   0  15   1      154.45      182.46     32.73 o
   1  15   1      291.68      336.77     35.77 o
   2  15   1     1510.01     1523.32     66.99 o
   3  15   1      431.60      522.64     40.75 o
   4  15   1     2226.73     2142.12     70.30 o
   5  15   1     6802.74     6547.01    154.81 o
   6  15   1       13.20       25.71     40.40 o
   7  15   1      112.30       82.23     62.65 o
   8  15   1      503.48      414.18     79.47 o
   9  15   1     1329.71     1120.87    150.63 o
  10  15   1        1.11       35.44     97.47 o
 -10  16   1      188.13      196.57    137.70 o
  -9  16   1       71.43      112.97     63.70 o
  -8  16   1      614.64      612.86     75.27 o
  -7  16   1       10.38      -27.86     51.31 o
  -6  16   1      769.30      814.24    150.67 o
  -5  16   1     1085.94     1110.54    126.01 o
  -4  16   1      165.14      172.68     47.42 o
  -3  16   1        1.22      -45.58     52.43 o
  -2  16   1     1121.78      971.41     53.71 o
  -1  16   1     1388.04     1421.36     93.80 o
   0  16   1      294.95      249.62     36.61 o
   1  16   1       12.48       -1.64     29.11 o
   2  16   1     3784.95     3861.91    117.91 o
   3  16   1     1886.94     1915.01    116.30 o
   4  16   1     1068.64     1025.10     58.58 o
   5  16   1      631.99      631.39     59.46 o
   6  16   1     1006.24      928.96     68.59 o
   7  16   1       30.86      -55.38     62.73 o
   8  16   1      245.21      282.52     77.57 o
   9  16   1       13.47      -27.67     72.38 o
  10  16   1      203.70       81.96    110.76 o
 -10  17   1     1209.34     1231.52    103.92 o
  -9  17   1      137.97      109.01     65.71 o
  -8  17   1       19.56      124.69     62.88 o
  -7  17   1      882.26      843.82     87.23 o
  -6  17   1       98.80      116.12     68.62 o
  -5  17   1      159.68       97.52     64.16 o
  -4  17   1     3235.47     3197.63    114.55 o
  -3  17   1     1764.68     1699.47     89.70 o
  -2  17   1     1993.88     1890.17     74.36 o
  -1  17   1      138.86       99.83     40.30 o
   0  17   1        1.33      -20.78     34.81 o
   1  17   1        1.31       35.24     51.05 o
   2  17   1     3550.55     3420.37    134.60 o
   3  17   1     2984.92     2874.07    125.73 o
   4  17   1        1.48      -51.98     51.98 o
   5  17   1      914.20      807.27     78.64 o
   6  17   1     1741.50     1796.83     90.93 o
   7  17   1       67.57       11.37     70.02 o
   8  17   1      738.78      672.33    111.87 o
   9  17   1       10.12        5.69     74.51 o
  -9  18   1        1.86      -44.85     75.99 o
  -8  18   1      406.21      457.10    113.48 o
  -7  18   1       11.36       62.54     59.24 o
  -6  18   1      994.99      944.69     83.84 o
  -5  18   1     1053.82      983.86     99.68 o
  -4  18   1      319.48      431.48     60.27 o
  -3  18   1      289.15      229.28     52.31 o
  -2  18   1      496.46      508.01     47.38 o
  -1  18   1     2627.74     2786.69     91.79 o
   0  18   1     1960.51     1857.52    114.75 o
   1  18   1      393.91      312.89     64.16 o
   2  18   1      238.29      193.59    128.48 o
   3  18   1      743.82      668.98     76.95 o
   4  18   1      413.39      369.35     68.07 o
   5  18   1      930.22      925.90     82.47 o
   6  18   1      277.66      224.67     62.02 o
   7  18   1        0.35      -59.81    106.33 o
   8  18   1      354.09      252.53    130.69 o
  -9  19   1       34.54      -99.68     99.68 o
  -8  19   1       17.56      -50.53    126.26 o
  -7  19   1       34.08       43.45     72.22 o
  -6  19   1     1133.40     1107.32    110.68 o
  -5  19   1        8.24      -57.89     57.89 o
  -4  19   1      229.68      168.14     58.43 o
  -3  19   1     1408.30     1507.77     88.11 o
  -2  19   1        1.43      -35.57     35.57 o
  -1  19   1     1142.73     1013.26     86.89 o
   0  19   1      739.57      757.82     78.13 o
   1  19   1      112.27      144.01     62.13 o
   2  19   1     1297.82     1175.53     97.47 o
   3  19   1      217.83      210.07     64.90 o
   4  19   1       69.67       31.01     59.60 o
   5  19   1      724.47      741.75     80.36 o
   6  19   1      781.87      733.04     75.76 o
   7  19   1       38.73      -55.38    112.97 o
   8  19   1     1150.78     1116.44    170.57 o
  -8  20   1      155.51       15.34     80.87 o
  -7  20   1     1329.62     1390.63    126.79 o
  -6  20   1       86.29       28.03     71.85 o
  -5  20   1      109.24      101.53     71.26 o
  -4  20   1      253.41      416.24     66.06 o
  -3  20   1     1148.47     1204.27     85.50 o
  -2  20   1       46.60      -47.29     47.29 o
  -1  20   1      220.78      252.04     63.71 o
   0  20   1      752.25      843.84     83.07 o
   1  20   1      849.97      691.06     80.66 o
   2  20   1      233.84      371.43     72.82 o
   3  20   1      969.44      798.31     84.19 o
   4  20   1      494.71      351.50     89.71 o
   5  20   1      139.69      159.79    128.48 o
   6  20   1       63.91       81.45     62.05 o
   7  20   1      494.81      591.45    146.20 o
  -7  21   1       55.07        1.32     79.00 o
  -6  21   1      297.88      247.39     87.55 o
  -5  21   1      254.51      188.62     78.81 o
  -4  21   1     1046.65     1092.38     89.29 o
  -3  21   1       11.51      -66.58     74.63 o
  -2  21   1       49.36       73.10     93.04 o
  -1  21   1      765.65      855.51     82.48 o
   0  21   1     2555.12     2865.88    133.59 o
   1  21   1      866.37      751.91     84.41 o
   2  21   1      275.45      224.10     69.69 o
   3  21   1      187.67      188.89     69.06 o
   4  21   1      205.18      138.48     68.64 o
   5  21   1        9.37      -10.72     63.92 o
   6  21   1     1517.89     1258.21    166.14 o
  -6  22   1        0.31      -74.75     74.75 o
  -5  22   1      177.43      295.78    138.45 o
  -4  22   1      172.93      176.18     65.59 o
  -3  22   1       45.91      -44.05     86.39 o
  -2  22   1       20.22      -77.53     88.61 o
  -1  22   1      223.90      202.18     68.07 o
   0  22   1     1028.58     1090.87     93.36 o
   1  22   1     1268.19     1430.79    103.06 o
   2  22   1      576.39      493.14     64.69 o
   3  22   1     1270.27     1149.24    106.33 o
   4  22   1        1.71      -46.42     65.41 o
   5  22   1        0.12       83.29     67.96 o
  -4  23   1      466.34      466.46     97.81 o
  -3  23   1      138.41      237.02    119.62 o
  -2  23   1     2047.15     2135.41    190.50 o
  -1  23   1      276.62      295.66    121.83 o
   0  23   1       88.08       94.32     67.30 o
   1  23   1      411.83      366.70     79.88 o
   2  23   1      522.44      460.86     67.22 o
   3  23   1      102.05      168.22     74.51 o
   4  23   1      151.80      162.98     73.97 o
  -2  24   1      146.80      157.28    121.83 o
  -1  24   1      402.22      500.63    128.48 o
   0  24   1      203.40      195.41     75.38 o
   1  24   1      389.28      336.58     82.22 o
  -2 -23   2       52.52      131.63     73.41 o
  -1 -23   2      766.80      640.14     89.12 o
   0 -23   2       37.10       17.72     70.49 o
   1 -23   2      462.63      651.93    114.08 o
   2 -23   2        1.87      -46.52    104.11 o
   3 -23   2      850.23      855.05    148.42 o
  -4 -22   2       82.39      140.48     72.10 o
  -3 -22   2      373.63      423.58    136.23 o
  -2 -22   2        0.09       60.77     67.02 o
  -1 -22   2       81.32      141.21     70.95 o
   0 -22   2        1.93      -65.56     65.56 o
   1 -22   2      957.97      886.68    139.55 o
   2 -22   2       51.54       48.42     64.90 o
   3 -22   2      407.07      290.19    119.62 o
   4 -22   2        0.56      -57.59    104.11 o
   5 -22   2        5.36       -0.11     81.41 o
  -5 -21   2      146.97       57.59    121.83 o
  -4 -21   2       44.48       42.16     63.39 o
  -3 -21   2      582.06      551.97     79.84 o
  -2 -21   2       41.92      -25.26     63.31 o
  -1 -21   2        3.00      -10.54     64.65 o
   0 -21   2        3.30       15.40     64.16 o
   1 -21   2       99.13      158.74     69.69 o
   2 -21   2       63.03      139.45     63.71 o
   3 -21   2      298.81      365.50    112.97 o
   4 -21   2       47.54      -50.70     70.43 o
   5 -21   2      172.46       45.36     63.95 o
   6 -21   2       56.53      171.88    130.69 o
  -6 -20   2      372.51      405.37    139.56 o
  -5 -20   2        0.38      -59.81    110.76 o
  -4 -20   2      926.01      757.30     81.83 o
  -3 -20   2      901.97      843.71     86.08 o
  -2 -20   2       68.43      125.45     51.51 o
  -1 -20   2       18.73       29.12     63.71 o
   0 -20   2     1020.18     1198.32     94.75 o
   1 -20   2        1.20       16.36     61.03 o
   2 -20   2      101.68      155.61     65.28 o
   3 -20   2      766.92      839.07     65.82 o
   4 -20   2      554.24      576.83     73.20 o
   5 -20   2      167.99      162.30     71.91 o
   6 -20   2      243.63      331.97    178.32 o
   7 -20   2       18.80      -16.32     79.30 o
  -7 -19   2      458.73      564.87    143.99 o
  -6 -19   2       75.52      166.14    121.83 o
  -5 -19   2      716.92      592.01     69.76 o
  -4 -19   2      234.28      182.43     62.28 o
  -3 -19   2      423.38      395.28     71.84 o
  -2 -19   2      205.32      163.18     50.38 o
  -1 -19   2     1363.14     1529.72    101.02 o
   0 -19   2       56.77      -20.65     58.60 o
   1 -19   2      786.40      746.68     70.98 o
   2 -19   2       82.36        8.83     53.13 o
   3 -19   2     2695.61     2722.99    100.73 o
   4 -19   2      285.49      240.47     54.87 o
   5 -19   2      156.61      124.18     52.77 o
   6 -19   2        6.37      -10.04     62.00 o
   7 -19   2     2454.89     2888.08    221.26 o
   8 -19   2       50.56      -52.07    115.13 o
  -8 -18   2       32.24       77.61     81.43 o
  -7 -18   2      315.78      443.03    137.34 o
  -6 -18   2      649.71      899.35    146.20 o
  -5 -18   2      314.75      265.38     79.75 o
  -4 -18   2      508.60      525.97     69.65 o
  -3 -18   2       69.90      -46.37     55.70 o
  -2 -18   2     1561.24     1331.60     94.93 o
  -1 -18   2       72.45       56.41     58.35 o
   0 -18   2     1787.53     1658.32    143.99 o
   1 -18   2       53.29       52.87     51.81 o
   2 -18   2      147.93       81.21     47.04 o
   3 -18   2      762.71      695.30     50.55 o
   4 -18   2      103.62       29.53     46.67 o
   5 -18   2        1.44       32.38     48.06 o
   6 -18   2     1327.33     1371.52    137.76 o
   7 -18   2        0.23       26.84     62.11 o
   8 -18   2        8.47       17.26     65.90 o
   9 -18   2        5.42       -3.22     67.36 o
  -8 -17   2       35.39      115.79     67.48 o
  -7 -17   2      625.95      642.25     77.39 o
  -6 -17   2      420.66      415.13     67.76 o
  -5 -17   2     2352.77     2254.25     90.25 o
  -4 -17   2      489.49      374.74     65.15 o
  -3 -17   2     1877.11     1780.92    102.81 o
  -2 -17   2      579.69      545.62     77.53 o
  -1 -17   2     1322.36     1320.73     91.38 o
   0 -17   2      838.85      697.44     75.18 o
   1 -17   2     2477.69     2585.10    104.11 o
   2 -17   2      119.90       60.64     42.14 o
   3 -17   2     1327.33     1263.37     60.33 o
   4 -17   2      883.25      910.22     65.74 o
   5 -17   2       19.18        4.33     45.27 o
   6 -17   2      621.27      706.58     79.01 o
   7 -17   2      133.97      137.59     62.14 o
   8 -17   2        0.90       25.11     63.74 o
   9 -17   2      296.47      382.58     79.78 o
  10 -17   2      612.48      616.37    151.74 o
  -9 -16   2      359.63      354.43    124.05 o
  -8 -16   2      436.93      526.30     93.36 o
  -7 -16   2       14.84      -13.89     57.17 o
  -6 -16   2      559.79      505.01     68.18 o
  -5 -16   2      961.77      918.42     78.00 o
  -4 -16   2        3.58      -41.59     41.59 o
  -3 -16   2      369.56      394.77     45.83 o
  -2 -16   2     1153.98     1128.49     82.62 o
  -1 -16   2       22.43        2.15     49.46 o
   0 -16   2     1047.48     1003.80     63.51 o
   1 -16   2        4.05       10.91     34.88 o
   2 -16   2     6861.14     6466.39    173.29 o
   3 -16   2      159.42      208.17     38.80 o
   4 -16   2     4501.23     4290.41    115.88 o
   5 -16   2        2.87      -36.77     42.44 o
   6 -16   2      245.73      195.34    101.72 o
   7 -16   2      429.54      371.76     69.43 o
   8 -16   2      375.98      429.66     72.48 o
   9 -16   2      452.34      371.14     76.18 o
  10 -16   2      854.60     1121.65    103.02 o
 -10 -15   2        1.96      117.40    101.90 o
  -9 -15   2      437.35      524.99    126.26 o
  -8 -15   2     1655.57     1933.83    181.64 o
  -7 -15   2      243.50      293.78    135.55 o
  -6 -15   2       90.16       55.77     51.51 o
  -5 -15   2      962.61     1111.43     77.50 o
  -4 -15   2       52.67      -39.51     39.51 o
  -3 -15   2      329.90      373.46     43.89 o
  -2 -15   2     5311.91     5411.00    118.76 o
  -1 -15   2     2070.06     2040.88     73.69 o
   0 -15   2      173.90      120.41     33.41 o
   1 -15   2     2272.12     2102.40     79.26 o
   2 -15   2      492.15      412.15     64.70 o
   3 -15   2      710.56      715.72     54.96 o
   4 -15   2        0.92       17.41     40.22 o
   5 -15   2      846.88      677.51     58.28 o
   6 -15   2     1724.96     1626.54     95.52 o
   7 -15   2     3554.88     3236.10    127.68 o
   8 -15   2      216.91      234.02     65.69 o
   9 -15   2       32.30      177.01     65.51 o
  10 -15   2     1163.53     1015.49    102.04 o
  11 -15   2      929.13      965.57    153.56 o
 -10 -14   2      501.92      513.92    121.83 o
  -9 -14   2     1087.50     1134.16    152.85 o
  -8 -14   2      796.35      846.19    132.91 o
  -7 -14   2       55.78       13.07     88.61 o
  -6 -14   2      117.24      136.72     63.31 o
  -5 -14   2     2883.12     3059.28    110.68 o
  -4 -14   2       57.50      145.80     51.78 o
  -3 -14   2        8.79      -32.10     32.10 o
  -2 -14   2      108.75       85.80     31.76 o
  -1 -14   2       51.44        8.76     23.06 o
   0 -14   2      317.13      344.07     29.70 o
   1 -14   2     3223.21     3162.28     88.95 o
   2 -14   2     1702.99     1706.87     63.14 o
   3 -14   2     1766.99     1770.98     63.48 o
   4 -14   2      190.80      142.18     56.27 o
   5 -14   2      572.39      614.37     54.14 o
   6 -14   2      126.84       45.55     51.56 o
   7 -14   2     1555.22     1380.33     92.43 o
   8 -14   2     2177.17     1970.43    107.46 o
   9 -14   2      272.81      177.51     65.40 o
  10 -14   2      901.76      822.07     95.61 o
  11 -14   2       92.28      130.40    107.63 o
 -10 -13   2       81.72      -90.82     90.82 o
  -9 -13   2        3.74      -19.94     81.96 o
  -8 -13   2        7.77      -24.37     75.32 o
  -7 -13   2      696.90      644.61    110.76 o
  -6 -13   2     1279.55     1166.08    208.22 o
  -5 -13   2      393.78      530.31     75.32 o
  -4 -13   2     1332.29     1330.48     59.94 o
  -3 -13   2     2520.98     2536.03     79.79 o
  -2 -13   2     6363.71     6449.62    117.03 o
  -1 -13   2      328.79      369.14     27.99 o
   0 -13   2      986.33     1013.41     39.47 o
   1 -13   2      300.84      311.56     30.60 o
   2 -13   2       15.73       -3.82     25.73 o
   3 -13   2      575.05      532.55     35.79 o
   4 -13   2     1451.59     1472.58     59.42 o
   5 -13   2       95.58       90.53     39.36 o
   6 -13   2      103.50      118.54     51.65 o
   7 -13   2     2849.28     2639.93    112.43 o
   8 -13   2     1514.50     1398.86    140.71 o
   9 -13   2       11.09       41.95    113.79 o
  10 -13   2      591.25      610.83    167.99 o
  11 -13   2      102.94      139.71     95.06 o
 -11 -12   2     1445.47     1749.98    179.43 o
 -10 -12   2      171.93      150.63     97.47 o
  -9 -12   2       21.44      152.85     88.61 o
  -8 -12   2       55.90        6.65     75.32 o
  -7 -12   2      148.23       59.81     70.89 o
  -6 -12   2      649.64      702.32     86.39 o
  -5 -12   2     1477.12     1476.37     90.58 o
  -4 -12   2      704.28      777.31     42.80 o
  -3 -12   2     8773.52     8995.50    161.24 o
  -2 -12   2        5.68        8.82     23.15 o
  -1 -12   2     1926.05     1903.65     48.16 o
   0 -12   2        1.18       -3.53     19.11 o
   1 -12   2    10606.77    10972.76    151.25 o
   2 -12   2     3288.60     3468.88     64.82 o
   3 -12   2      578.54      589.15     36.82 o
   4 -12   2      237.57      268.85     34.20 o
   5 -12   2      459.88      461.39     41.12 o
   6 -12   2      388.99      368.04     46.69 o
   7 -12   2     3459.87     3582.39    105.25 o
   8 -12   2      615.43      599.61     69.44 o
   9 -12   2      534.17      563.76     71.71 o
  10 -12   2      331.74      495.63     78.97 o
  11 -12   2      414.52      425.64     76.25 o
  12 -12   2       22.59      -53.79    103.53 o
 -11 -11   2       35.51      102.43     78.13 o
 -10 -11   2       39.15      -24.26    125.16 o
  -9 -11   2       12.57       81.96     77.53 o
  -8 -11   2    13290.80    12998.55    451.89 o
  -7 -11   2     1057.05     1107.58    121.83 o
  -6 -11   2      141.63       98.27     87.50 o
  -5 -11   2      825.35      790.03     61.03 o
  -4 -11   2     1269.02     1251.59     54.38 o
  -3 -11   2       59.32      208.22     70.89 o
  -2 -11   2      323.96      443.52     27.65 o
  -1 -11   2     2419.10     2473.29     51.60 o
   0 -11   2      294.06      193.84     21.53 o
   1 -11   2      891.11      894.55     35.80 o
   2 -11   2     1374.04     1420.63     42.69 o
   3 -11   2      194.90      231.88     26.42 o
   4 -11   2      746.86      842.60     43.29 o
   5 -11   2     3192.51     3227.16     80.80 o
   6 -11   2     1397.35     1321.28     65.76 o
   7 -11   2      576.72      617.98     53.44 o
   8 -11   2      842.15      953.92     90.85 o
   9 -11   2      204.03      186.05     58.62 o
  10 -11   2      606.00      544.37     71.97 o
  11 -11   2      292.59      133.31    112.68 o
  12 -11   2      121.39      145.38     72.20 o
 -11 -10   2      317.30      389.99    126.26 o
 -10 -10   2       18.71        1.55     64.32 o
  -9 -10   2     1409.89     1515.66    223.73 o
  -8 -10   2     1175.08     1134.06     95.56 o
  -7 -10   2      963.27      894.92    106.33 o
  -6 -10   2        8.35      -37.53     37.53 o
  -5 -10   2    11798.26    11455.63    228.76 o
  -4 -10   2        1.81     1167.65     52.19 o
  -3 -10   2       83.56       95.35     22.85 o
  -2 -10   2     1249.55     1333.26     43.01 o
  -1 -10   2     7364.29     7189.17     91.66 o
   0 -10   2      288.26      331.19     32.23 o
   1 -10   2     1065.94     1072.89     38.16 o
   2 -10   2      325.76      378.97     23.01 o
   3 -10   2     1117.26     1118.58     36.40 o
   4 -10   2      314.91      375.63     32.99 o
   5 -10   2     1366.02     1455.54     61.16 o
   6 -10   2      155.80      152.62     39.84 o
   7 -10   2       65.77       94.83     47.22 o
   8 -10   2       76.52      107.03     64.05 o
   9 -10   2     1202.53     1035.05     80.29 o
  10 -10   2        0.86        2.56     50.52 o
  11 -10   2      370.56      424.45     62.57 o
  12 -10   2       24.42      -26.21     66.39 o
 -12  -9   2     1667.56     1758.15    140.96 o
 -11  -9   2      732.74      648.28    198.26 o
 -10  -9   2      501.19      522.49    160.60 o
  -9  -9   2      265.79      291.30     71.84 o
  -8  -9   2     3301.49     3275.66    153.95 o
  -7  -9   2      881.95      973.51    153.95 o
  -6  -9   2     3217.07     3109.38     88.76 o
  -5  -9   2       53.82       48.80     33.57 o
  -4  -9   2     2410.73     2432.03     64.26 o
  -3  -9   2      496.73      530.34     33.05 o
  -2  -9   2     4718.62     4249.59     65.07 o
  -1  -9   2       47.74       35.55     14.40 o
   0  -9   2      169.77      133.06     16.51 o
   1  -9   2        0.71      -14.23     14.23 o
   2  -9   2    15874.44    16344.32    178.39 o
   3  -9   2      768.28      771.16     27.99 o
   4  -9   2     2285.60     2152.17     60.01 o
   5  -9   2        8.95      -19.87     25.01 o
   6  -9   2      434.33      443.88     51.65 o
   7  -9   2     1736.10     1681.91     85.95 o
   8  -9   2       73.07      113.22     49.66 o
   9  -9   2     1515.05     1502.92     97.50 o
  10  -9   2     1072.69     1008.36     71.04 o
  11  -9   2      285.08      333.48     58.53 o
  12  -9   2      353.25      505.65     69.72 o
  13  -9   2        1.56       32.37     82.52 o
 -12  -8   2       67.53       57.40     75.79 o
 -11  -8   2      744.68      842.10    101.65 o
 -10  -8   2      588.93      642.65     86.18 o
  -9  -8   2      242.42      284.40     66.34 o
  -8  -8   2      254.89      301.59     61.70 o
  -7  -8   2      998.22      898.77     88.38 o
  -6  -8   2      451.25      550.95     43.54 o
  -5  -8   2       34.53       29.01     27.16 o
  -4  -8   2      102.68      139.68     45.40 o
  -3  -8   2       41.73        4.54     17.64 o
  -2  -8   2     3853.61     3861.06     54.92 o
  -1  -8   2     1856.91     1769.76     38.66 o
   0  -8   2     1166.60     1190.93     36.00 o
   1  -8   2    30020.55    30000.18    327.70 o
   2  -8   2      743.97      791.61     26.39 o
   3  -8   2     6263.88     6623.20     83.90 o
   4  -8   2     3572.06     3554.22     93.81 o
   5  -8   2     4914.04     4396.79     87.33 o
   6  -8   2      316.96      298.62     41.56 o
   7  -8   2     5608.40     5184.60    139.40 o
   8  -8   2     2179.36     2378.38     88.40 o
   9  -8   2     4955.91     4756.41    124.17 o
  10  -8   2      303.34      335.93     65.96 o
  11  -8   2      128.96      137.04     52.69 o
  12  -8   2      161.74      266.96     60.67 o
  13  -8   2        9.00        6.39     79.82 o
 -12  -7   2     2385.36     2469.56    150.47 o
 -11  -7   2      678.28      672.18    100.79 o
 -10  -7   2      287.44      348.79     71.69 o
  -9  -7   2      292.39      343.11     66.34 o
  -8  -7   2       16.11        5.12     47.53 o
  -7  -7   2      158.63      166.50     42.25 o
  -6  -7   2      394.36      427.51     46.19 o
  -5  -7   2      921.56      846.22     44.74 o
  -4  -7   2     6751.12     6464.15    109.07 o
  -3  -7   2      114.21       81.46     17.07 o
  -2  -7   2     4675.81     4662.93     64.99 o
  -1  -7   2     2121.55     2179.96     40.37 o
   0  -7   2     4194.69     4199.81     57.20 o
   1  -7   2    12499.92    13242.16    153.35 o
   2  -7   2      311.30      334.21     18.67 o
   3  -7   2        1.36       38.80     14.92 o
   4  -7   2     5265.36     5410.18     94.10 o
   5  -7   2       21.20        9.96     17.37 o
   6  -7   2        1.77       -1.81     27.43 o
   7  -7   2      122.88      155.56     37.81 o
   8  -7   2    14122.02    13770.60    242.62 o
   9  -7   2       24.12       32.48     41.91 o
  10  -7   2      160.31      123.85     47.65 o
  11  -7   2       83.08       66.98     52.59 o
  12  -7   2      544.32      586.22     68.41 o
  13  -7   2      162.95      205.67     59.41 o
 -12  -6   2     1342.84     1483.55    124.37 o
 -11  -6   2     1976.08     2137.95    130.15 o
 -10  -6   2      399.29      347.06     70.23 o
  -9  -6   2       18.16      -55.38     55.38 o
  -8  -6   2      547.84      541.63     67.50 o
  -7  -6   2     3317.52     3398.01    114.88 o
  -6  -6   2     4480.16     4549.98    150.90 o
  -5  -6   2        8.39       73.03     25.13 o
  -4  -6   2     1809.41     2210.74     54.62 o
  -3  -6   2     2196.41     2286.03     49.08 o
  -2  -6   2       11.10       45.04     13.98 o
  -1  -6   2     4923.09     4603.29     62.24 o
   0  -6   2     6300.83     6226.18     74.33 o
   1  -6   2      992.96     1058.08     38.49 o
   2  -6   2     5412.11     5088.17     64.70 o
   3  -6   2     2587.30     2187.59     45.36 o
   4  -6   2      368.83      399.74     29.91 o
   5  -6   2      798.45      829.25     37.55 o
   6  -6   2     3488.47     3456.55     76.59 o
   7  -6   2     1769.20     1818.30     70.93 o
   8  -6   2     1773.95     1780.61     77.60 o
   9  -6   2      172.31      123.25     47.32 o
  10  -6   2       61.39      107.36     45.61 o
  11  -6   2     1038.45     1181.55     77.14 o
  12  -6   2      355.59      390.33     52.99 o
  13  -6   2        1.67      -19.94     63.56 o
 -13  -5   2      555.97      505.06    112.97 o
 -12  -5   2        8.95       -1.21     63.73 o
 -11  -5   2      979.45     1033.10     99.40 o
 -10  -5   2      920.61      931.74     90.13 o
  -9  -5   2      236.81      166.14     55.29 o
  -8  -5   2     2798.45     2725.86     98.22 o
  -7  -5   2     1746.60     1852.35     76.48 o
  -6  -5   2        0.34      -15.03     22.37 o
  -5  -5   2        8.59       -6.95     16.14 o
  -4  -5   2     3891.93     3790.32     71.38 o
  -3  -5   2      294.88      301.46     29.08 o
  -2  -5   2       22.82       13.32     13.68 o
  -1  -5   2      681.47      756.93     29.75 o
   0  -5   2      923.34      822.48     24.20 o
   1  -5   2    11117.75    10903.34    125.42 o
   2  -5   2      634.73      463.62     17.94 o
   3  -5   2      262.73      274.17     19.47 o
   4  -5   2    45469.57    48180.39    687.02 o
   5  -5   2      116.77       69.01     21.62 o
   6  -5   2     8421.67     8072.48    141.59 o
   7  -5   2     3121.40     2941.01     86.65 o
   8  -5   2      150.11      138.93     48.92 o
   9  -5   2     1027.48      974.22     70.66 o
  10  -5   2      743.60      664.76     60.45 o
  11  -5   2      193.02      214.91     43.88 o
  12  -5   2        6.09       18.61     51.32 o
  13  -5   2       27.00      -20.85     94.72 o
 -13  -4   2      126.65      112.97     97.47 o
 -12  -4   2        4.00       -4.68     80.85 o
 -11  -4   2      145.78      161.45     64.27 o
 -10  -4   2     2214.74     2247.11    143.99 o
  -9  -4   2       30.39      -20.15     44.95 o
  -8  -4   2     1835.90     1925.30     82.15 o
  -7  -4   2      995.02      927.83     48.51 o
  -6  -4   2      225.19      251.69     29.05 o
  -5  -4   2     1648.67     1598.97     45.70 o
  -4  -4   2      910.73      738.98     46.21 o
  -3  -4   2     1344.07     1371.30     43.32 o
  -2  -4   2      295.95      284.82     19.81 o
  -1  -4   2      388.27      274.94     12.26 o
   0  -4   2      564.02      515.28     22.95 o
   1  -4   2     1367.02     1193.35     27.84 o
   2  -4   2     6254.82     6426.71    114.33 o
   3  -4   2      123.97       93.71     14.13 o
   4  -4   2       86.61       89.86     23.07 o
   5  -4   2     4879.89     4794.11     99.06 o
   6  -4   2      622.98      698.17     42.73 o
   7  -4   2     1014.98      959.51     52.06 o
   8  -4   2     2253.05     2145.33     80.04 o
   9  -4   2       20.74      -23.23     38.96 o
  10  -4   2      134.61      130.93     38.74 o
  11  -4   2     2355.56     2326.06     81.81 o
  12  -4   2      429.81      341.81     75.46 o
  13  -4   2      347.26      329.31     72.56 o
 -13  -3   2       11.13      -30.65     71.69 o
 -12  -3   2      215.85      219.65     90.82 o
 -11  -3   2       23.01      -47.61     87.50 o
 -10  -3   2      857.08      983.55    128.48 o
  -9  -3   2      201.76      153.01     51.22 o
  -8  -3   2        1.00      -14.76     30.32 o
  -7  -3   2    13019.47    12277.43    208.74 o
  -6  -3   2        7.68       18.36     22.93 o
  -5  -3   2     6248.63     6219.92     99.52 o
  -4  -3   2      366.54      399.46     20.96 o
  -3  -3   2       82.69       61.93     13.30 o
  -2  -3   2        5.50       19.59     14.55 o
  -1  -3   2     7405.32     6517.49    121.50 o
   0  -3   2      966.67      947.34     21.09 o
   1  -3   2     1790.95     1678.39     32.64 o
   2  -3   2    19756.73    19237.48    278.98 o
   3  -3   2     2915.43     2728.22     61.92 o
   4  -3   2     4920.75     5090.73     96.96 o
   5  -3   2      377.37      455.25     34.53 o
   6  -3   2     3184.30     3336.07     83.53 o
   7  -3   2     4122.18     3781.04     95.69 o
   8  -3   2      879.12      784.83     56.27 o
   9  -3   2      588.61      553.20     44.11 o
  10  -3   2     1522.06     1478.65    101.78 o
  11  -3   2      544.74      572.74     62.67 o
  12  -3   2     1953.34     1730.09    105.74 o
  13  -3   2       20.03       81.80     61.84 o
 -13  -2   2        5.58      -42.38     76.42 o
 -12  -2   2     1019.51     1189.60    106.33 o
 -11  -2   2      173.15       71.87     73.10 o
 -10  -2   2      672.65      640.76    149.52 o
  -9  -2   2       99.58      140.33     42.65 o
  -8  -2   2     1465.96     1316.72     60.78 o
  -6  -2   2      561.60      520.73     29.82 o
  -5  -2   2      162.77      190.58     24.27 o
  -4  -2   2    15069.14    13744.58    179.47 o
  -3  -2   2      624.73      633.70     21.80 o
  -2  -2   2       47.77       42.47     11.11 o
  -1  -2   2      120.30      143.12     15.28 o
   0  -2   2    34632.51    33136.93    374.68 o
   1  -2   2       36.13       72.68      7.87 o
   2  -2   2      202.23      252.13     16.41 o
   3  -2   2      628.56      571.37     44.72 o
   4  -2   2     4908.02     4905.99     93.40 o
   5  -2   2      362.96      223.59     34.49 o
   6  -2   2     9649.17     8680.11    155.91 o
   7  -2   2      358.73      313.40     38.32 o
   8  -2   2      546.91      479.37     43.75 o
   9  -2   2        9.17      -30.25     31.10 o
  10  -2   2     3066.67     3091.17    166.90 o
  11  -2   2      295.39      258.48     53.97 o
  12  -2   2       55.07       82.09     59.63 o
  13  -2   2      291.88      223.54     70.96 o
 -13  -1   2      633.71      623.91    134.02 o
 -12  -1   2       17.75       94.39     64.32 o
 -11  -1   2      586.51      571.05     78.60 o
 -10  -1   2       37.34       51.95     53.64 o
  -9  -1   2        9.66      -30.40     37.99 o
  -8  -1   2      446.94      398.47     41.64 o
  -7  -1   2      398.11      448.84     38.05 o
  -6  -1   2       30.43       -0.38     18.20 o
  -5  -1   2     1611.37     1666.60     43.62 o
  -4  -1   2     1616.97     1475.08     34.23 o
  -3  -1   2    46283.15    43355.49    553.78 o
  -2  -1   2     1393.41     1343.79     28.21 o
  -1  -1   2    14438.63    14274.12    206.20 o
   0  -1   2     7334.03     7049.84     84.52 o
   1  -1   2     3032.93     2807.32     38.23 o
   2  -1   2       51.51       77.51     24.01 o
   3  -1   2     4984.58     4228.68     87.27 o
   4  -1   2      808.77      828.19     55.55 o
   5  -1   2     7112.81     6761.67    139.53 o
   6  -1   2     1014.25     1125.75     50.40 o
   7  -1   2     1331.04     1341.72     48.54 o
   8  -1   2     1696.92     1661.83     54.83 o
   9  -1   2     2266.19     2101.71    101.94 o
  10  -1   2     6446.04     6175.09    145.54 o
  11  -1   2     1244.31     1138.77     73.71 o
  12  -1   2      370.65      275.23    116.56 o
  13  -1   2     1268.99     1167.74    112.58 o
 -13   0   2        5.86       64.76     70.77 o
 -12   0   2       37.11       86.08    116.30 o
 -11   0   2       35.34      -46.46     54.34 o
 -10   0   2     8907.57     8703.86    203.17 o
  -9   0   2      292.40      268.09     46.22 o
  -8   0   2     1626.42     1551.70     94.00 o
  -7   0   2      319.98      343.47     35.34 o
  -6   0   2     3551.62     2914.63     80.80 o
  -5   0   2      163.23      145.61     17.89 o
  -4   0   2      646.35      712.40     65.97 o
  -3   0   2      606.77      567.79     20.44 o
  -2   0   2    36999.92    36506.68    703.40 o
  -1   0   2       37.72       67.16      5.79 o
   0   0   2     9490.70     7848.31    228.16 o
   1   0   2      426.38      448.49     11.84 o
   2   0   2       10.24       15.55     10.00 o
   3   0   2      476.22      486.23     37.09 o
   4   0   2     2399.59     2358.24     58.59 o
   5   0   2      171.85      216.59     20.95 o
   6   0   2    26000.89    24747.31    304.45 o
   7   0   2      865.41      900.47     45.01 o
   8   0   2     9842.33     8927.21    156.40 o
   9   0   2      116.12      106.04     33.90 o
  10   0   2      187.12      256.39     65.41 o
  11   0   2        7.67      -44.93     49.17 o
  12   0   2     2033.77     2354.83    126.38 o
  13   0   2       15.24        7.64     69.65 o
 -13   1   2      513.52      596.86     89.90 o
 -12   1   2      253.57      129.97     86.39 o
 -11   1   2      630.50      549.84     65.44 o
 -10   1   2      339.98      325.48     77.43 o
  -9   1   2      427.58      431.35     51.32 o
  -8   1   2       61.03       21.01     41.90 o
  -7   1   2     8601.47     8576.68    136.41 o
  -6   1   2       42.23       60.00     19.33 o
  -5   1   2     5164.56     5975.10    104.43 o
  -4   1   2      271.90      225.51     16.49 o
  -3   1   2    41011.83    41267.13    516.27 o
  -2   1   2      312.67      331.91     13.92 o
  -1   1   2     3626.83     4080.32    130.69 o
   0   1   2      341.46      270.55     22.15 o
   1   1   2    15382.86    15757.39    168.65 o
   2   1   2       57.57       53.59     10.05 o
   3   1   2      614.71      667.77     29.39 o
   4   1   2      136.64      124.12     18.56 o
   6   1   2      116.51       32.49     39.13 o
   7   1   2     6843.93     6777.16    107.68 o
   8   1   2      298.89      296.77     39.85 o
   9   1   2     1944.56     1732.58     67.49 o
  10   1   2     1588.84     1614.45     79.39 o
  11   1   2      506.26      430.41     65.77 o
  12   1   2      214.79      367.39     97.47 o
  13   1   2      676.33      740.68     97.92 o
 -13   2   2       46.40        8.27     68.63 o
 -12   2   2        3.47       17.28     64.24 o
 -11   2   2        4.92      -49.09     49.09 o
 -10   2   2     1984.26     1964.01     95.58 o
  -9   2   2       46.75       60.12     41.01 o
  -8   2   2      218.96      189.64     43.48 o
  -7   2   2      402.79      356.35     30.17 o
  -6   2   2      539.00      526.89     39.41 o
  -5   2   2      157.57      166.52     17.66 o
  -4   2   2    12186.52    12456.29    214.15 o
  -3   2   2       67.36       49.93     18.71 o
  -2   2   2      667.99      624.04     27.68 o
  -1   2   2      843.90      873.22     20.97 o
   0   2   2    33983.45    39224.71    964.04 o
   1   2   2     1616.88     1765.63     20.23 o
   2   2   2    98589.58    99116.58    915.64 o
   3   2   2       52.26       66.05     12.05 o
   4   2   2    28482.24    27308.86    359.73 o
   5   2   2       95.04       69.84     20.34 o
   6   2   2      700.68      725.12     38.09 o
   7   2   2      279.34      274.74     41.87 o
   8   2   2      423.87      375.43     46.85 o
   9   2   2       34.56      -12.13     33.79 o
  10   2   2     2176.84     2120.09    118.04 o
  11   2   2      515.64      480.33     78.24 o
  12   2   2      115.98       73.25     64.70 o
  13   2   2       16.39      -19.04     66.72 o
 -13   3   2      141.34      272.69     78.14 o
 -12   3   2      303.55      143.62     60.79 o
 -11   3   2      465.40      488.88     65.83 o
 -10   3   2      389.37      199.09     52.31 o
  -9   3   2       33.67       87.79     48.36 o
  -8   3   2     1301.03     1366.61     66.47 o
  -7   3   2     9002.10     8904.77    130.21 o
  -6   3   2      969.78      685.38     46.89 o
  -5   3   2     4214.59     4498.38     77.51 o
  -4   3   2     7175.35     7833.42    134.65 o
  -3   3   2     6826.31     7206.08    112.42 o
  -2   3   2     1285.77     1235.09     37.77 o
  -1   3   2    40702.48    40894.08    509.95 o
   0   3   2     3152.00     3259.90     54.57 o
   1   3   2     1579.98     1452.29     19.42 o
   2   3   2        8.50      -10.31     10.31 o
   3   3   2     1941.94     1814.32     31.77 o
   4   3   2      135.85       90.40     14.79 o
   5   3   2       71.61       75.70     17.86 o
   6   3   2     1448.86     1855.05     84.04 o
   7   3   2    13862.84    13590.64    184.59 o
   8   3   2        0.15      -27.69     27.69 o
   9   3   2       70.26      124.84     45.61 o
  10   3   2      160.14      173.37     75.32 o
  11   3   2     1975.82     1810.57    120.80 o
  12   3   2       34.37      -28.52     61.02 o
  13   3   2      232.30      222.77     77.85 o
 -13   4   2       77.85       85.00     85.28 o
 -12   4   2     3060.99     2949.39    124.39 o
 -11   4   2      190.06      113.19     55.92 o
 -10   4   2        0.27      -30.31     43.98 o
  -9   4   2       13.54      -15.76     32.86 o
  -8   4   2     2368.22     2148.42     72.02 o
  -7   4   2     1516.01     1377.21     53.52 o
  -6   4   2        9.95        1.43     18.86 o
  -5   4   2       99.09      117.02     18.78 o
  -4   4   2     4212.76     4623.16     83.33 o
  -3   4   2    18438.07    18721.75    243.74 o
  -2   4   2    10811.18    10737.40    158.06 o
  -1   4   2     7010.39     7025.06    212.17 o
   0   4   2    28695.81    29399.51    411.81 o
   1   4   2    19113.98    19310.90    207.77 o
   2   4   2     1776.06     1692.24     27.66 o
   3   4   2     2040.18     2069.52     32.34 o
   4   4   2    11074.03    11888.31    131.00 o
   5   4   2       75.37       57.00     16.18 o
   6   4   2    10553.89    10302.25    133.43 o
   7   4   2     1550.68     1462.75     48.91 o
   8   4   2       73.17       74.00     32.60 o
   9   4   2      204.31      190.32     44.51 o
  10   4   2       59.36       29.81     52.45 o
  11   4   2        1.46      -44.30     55.66 o
  12   4   2      239.16      241.62    108.54 o
  13   4   2       92.53       -9.13     75.56 o
 -13   5   2      302.62      413.10    129.75 o
 -12   5   2      757.02      721.77     78.11 o
 -11   5   2      163.75       99.13     53.69 o
 -10   5   2      234.39      133.08     40.66 o
  -9   5   2     4549.75     4380.20    128.96 o
  -8   5   2     9676.98     9546.34    181.08 o
  -7   5   2       29.93      -14.16     27.04 o
  -6   5   2     4171.54     4077.83     85.92 o
  -5   5   2     3645.95     3677.50     76.57 o
  -4   5   2      384.14      368.03     24.57 o
  -3   5   2     2530.63     2762.68     52.02 o
  -2   5   2     2048.88     2053.06     52.65 o
  -1   5   2    19501.29    20614.38    343.84 o
   0   5   2    32271.25    32411.48    368.49 o
   1   5   2     3796.24     3801.30     55.45 o
   2   5   2     1545.78     1681.06     29.68 o
   3   5   2     3656.34     3216.99     45.39 o
   4   5   2     3905.54     3786.13     53.74 o
   5   5   2     3885.66     4007.43     64.15 o
   6   5   2       92.04      105.98     25.87 o
   7   5   2      219.43      267.55     30.82 o
   8   5   2      103.67      160.57     34.18 o
   9   5   2       55.43      -45.49     45.49 o
  10   5   2       53.03       77.94     81.96 o
  11   5   2     1284.71     1358.43    109.55 o
  12   5   2       23.71       42.16     65.15 o
  13   5   2     3600.07     3417.82    200.47 o
 -13   6   2        2.74      -54.58     59.58 o
 -12   6   2      233.82      232.08     63.41 o
 -11   6   2      510.50      522.80     54.59 o
 -10   6   2      250.32      265.18     56.71 o
  -9   6   2     2205.89     2196.32     84.04 o
  -8   6   2     1870.51     1850.46     74.16 o
  -7   6   2      635.43      662.77     44.41 o
  -6   6   2     7252.91     7175.58    117.62 o
  -5   6   2    10616.16    10393.70    169.14 o
  -4   6   2     5545.80     5923.05     94.88 o
  -3   6   2     8549.32     8666.92    124.81 o
  -2   6   2      644.07      595.71     28.27 o
  -1   6   2    10387.58    10549.35    143.89 o
   0   6   2    13646.15    13943.04    154.42 o
   1   6   2       36.87       36.13     11.31 o
   2   6   2        1.77        7.71     14.27 o
   3   6   2        6.28       35.58     11.45 o
   4   6   2    11350.69    11576.64    128.52 o
   5   6   2      213.55      172.16     17.64 o
   6   6   2     1715.26     1554.46     50.32 o
   7   6   2     5759.89     5848.65    157.78 o
   8   6   2     3660.09     3536.42     93.04 o
   9   6   2      204.08      208.80     59.56 o
  10   6   2        3.12       21.45     88.61 o
  11   6   2      517.80      516.31     83.56 o
  12   6   2        0.51       49.18     67.96 o
  13   6   2      158.84      149.00     79.91 o
 -13   7   2       26.90      -18.60    100.45 o
 -12   7   2     1443.63     1455.46     83.13 o
 -11   7   2      138.61       98.35     91.69 o
 -10   7   2        4.76      -36.22     46.47 o
  -9   7   2     1292.55     1306.71     77.31 o
  -8   7   2     5153.59     5132.91    120.08 o
  -7   7   2      127.92      112.75     36.80 o
  -6   7   2     5209.38     5247.40    127.13 o
  -5   7   2       18.57        6.91     19.33 o
  -4   7   2      101.00       88.78     18.30 o
  -3   7   2     8403.54     8328.02    138.83 o
  -2   7   2     7255.35     6835.57    296.51 o
  -1   7   2     9222.11     9574.41    112.41 o
   0   7   2      211.15      152.20     13.15 o
   1   7   2    13296.79    12834.70    146.71 o
   2   7   2    12698.06    12952.93    148.84 o
   3   7   2     2022.81     2579.25     71.32 o
   4   7   2      848.25      893.48     27.03 o
   5   7   2      306.97      418.27     20.94 o
   6   7   2     3352.52     3624.39    129.18 o
   7   7   2     1112.76     1100.90     46.46 o
   8   7   2      112.72      107.21     42.12 o
   9   7   2      315.89      394.85    109.65 o
  10   7   2       55.22      -53.63     53.63 o
  11   7   2     1088.99     1038.11    201.58 o
  12   7   2        0.76      -62.67     62.67 o
  13   7   2      212.23      259.68     86.18 o
 -13   8   2      145.96       11.63    108.54 o
 -12   8   2       84.84      108.10     54.03 o
 -11   8   2      236.03      131.66    100.54 o
 -10   8   2      771.10      784.55     72.78 o
  -9   8   2    15617.77    15131.26    309.50 o
  -8   8   2       61.21      143.45     48.68 o
  -7   8   2      198.63      153.41     41.88 o
  -6   8   2       10.23      -16.46     27.46 o
  -5   8   2     7484.96     7585.70    138.34 o
  -4   8   2       59.17       92.61     19.78 o
  -3   8   2    16613.01    17128.81    388.77 o
  -2   8   2      421.87      449.67     22.58 o
  -1   8   2    18353.93    19617.56    203.67 o
   0   8   2     1112.59     1162.35     36.85 o
   1   8   2    36380.57    36709.84    394.34 o
   2   8   2     2009.11     2028.33     64.72 o
   3   8   2     1965.97     2103.95     52.48 o
   4   8   2     6900.53     6904.69     86.43 o
   5   8   2     4473.09     4238.41     62.80 o
   6   8   2      675.60      592.46     34.33 o
   7   8   2      108.62      164.87     35.71 o
   8   8   2     1661.35     1554.86     80.56 o
   9   8   2      110.55       21.28     52.67 o
  10   8   2       91.29       50.03     78.64 o
  11   8   2      262.88      179.50     81.96 o
  12   8   2       46.00      -26.84     70.72 o
  13   8   2      761.07      857.27    137.34 o
 -12   9   2      477.23      406.88    183.62 o
 -11   9   2      371.69      452.83    113.60 o
 -10   9   2      258.56      220.97     57.49 o
  -9   9   2        0.36       25.60     59.81 o
  -8   9   2      692.18      629.38     60.53 o
  -7   9   2      662.23      581.84     55.45 o
  -6   9   2     3608.28     3618.70     91.02 o
  -5   9   2       62.15       69.93     27.44 o
  -4   9   2     1772.10     1711.52     57.21 o
  -3   9   2      313.68      348.50     33.74 o
  -2   9   2    32902.13    33047.12    394.09 o
  -1   9   2        3.02      -12.95     12.95 o
   0   9   2     2138.07     2114.80     40.92 o
   1   9   2      200.30      307.38     26.64 o
   2   9   2     3659.50     3403.14     55.34 o
   3   9   2     1284.30     1402.82     55.07 o
   4   9   2     7426.73     7598.73     94.66 o
   5   9   2      742.51      808.19     32.67 o
   6   9   2     1073.55     1054.75     53.37 o
   7   9   2       28.42       -5.62     33.10 o
   8   9   2      971.84      924.27     84.19 o
   9   9   2        5.35       27.84     54.78 o
  10   9   2      602.41      669.20     85.16 o
  11   9   2      669.62      507.81     88.35 o
  12   9   2        2.69       -8.93     70.72 o
 -12  10   2       93.10      197.92    124.97 o
 -11  10   2     1777.01     1844.02    106.61 o
 -10  10   2      434.75      542.56     69.27 o
  -9  10   2     6099.43     5883.29    161.36 o
  -8  10   2        8.46      -16.63     37.69 o
  -7  10   2     2650.41     2543.56     83.36 o
  -6  10   2      460.38      486.06     42.09 o
  -5  10   2      968.70      854.37     46.19 o
  -4  10   2     1975.09     2110.53     56.06 o
  -3  10   2     4592.72     4384.10     97.66 o
  -2  10   2      518.34      456.15     24.64 o
  -1  10   2      479.27      459.72     20.22 o
   0  10   2     1171.15     1271.11     34.51 o
   1  10   2    10824.94    10223.54    125.91 o
   2  10   2      102.58      108.92     19.43 o
   3  10   2      212.53      207.90     20.52 o
   4  10   2       32.61       44.51     17.58 o
   5  10   2    15517.48    15765.07    224.97 o
   6  10   2     1550.35     1480.09     63.73 o
   7  10   2     3243.80     3309.17     94.39 o
   8  10   2       11.43      -12.53     55.53 o
   9  10   2      668.24      613.23     81.33 o
  10  10   2      417.98      313.99     73.41 o
  11  10   2     3025.29     3107.55    158.90 o
  12  10   2       45.13      -70.47     70.47 o
 -12  11   2      576.43      675.37    112.31 o
 -11  11   2       39.78      122.00     62.22 o
 -10  11   2       14.58      -19.45     50.79 o
  -9  11   2      295.42      439.83     61.86 o
  -8  11   2     4127.64     4173.61    128.92 o
  -7  11   2      282.63      291.95     41.67 o
  -6  11   2     1207.85     1316.50     69.70 o
  -5  11   2      246.40      257.53     35.15 o
  -4  11   2     1158.43     1196.71     49.01 o
  -3  11   2     1542.89     1638.60     75.57 o
  -2  11   2      345.79      401.47     25.53 o
  -1  11   2      406.08      482.33     23.84 o
   0  11   2      479.07      513.98     24.38 o
   1  11   2       96.93      109.44     16.53 o
   2  11   2     1954.39     2147.91     52.05 o
   3  11   2      330.82      303.28     30.22 o
   4  11   2     7113.50     7622.24    111.75 o
   5  11   2      216.29      211.53     33.10 o
   6  11   2     4723.01     4876.95     96.87 o
   7  11   2       74.05       94.35     38.70 o
   8  11   2     4120.75     4202.61    130.97 o
   9  11   2       46.51      214.95     67.05 o
  10  11   2      142.99      141.27     71.82 o
  11  11   2        1.69       60.50     72.82 o
  12  11   2       44.61      -72.82     72.82 o
 -12  12   2      654.41      647.82     87.30 o
 -11  12   2     1245.39     1260.50    116.42 o
 -10  12   2      266.09      322.84     64.00 o
  -9  12   2      549.29      878.93    101.49 o
  -8  12   2      104.54      252.62     71.03 o
  -7  12   2      160.88      151.61     49.16 o
  -6  12   2      290.52      383.35     52.04 o
  -5  12   2     1936.69     2041.23    110.96 o
  -4  12   2        1.08      -29.26     29.26 o
  -3  12   2     1375.01     1475.37    120.54 o
  -2  12   2      585.63      603.31     63.99 o
  -1  12   2     8669.62     8696.87    105.82 o
   0  12   2      874.24      928.36     32.93 o
   1  12   2      145.00      160.01     18.86 o
   2  12   2     1185.67     1214.25     38.68 o
   3  12   2     1649.72     1542.25     52.63 o
   4  12   2      479.12      481.34     39.65 o
   5  12   2      884.18     1246.03     80.57 o
   6  12   2     2376.14     2226.76     73.06 o
   7  12   2     1314.72     1211.51     95.25 o
   8  12   2       12.92       42.23     49.35 o
   9  12   2      834.18      728.23     91.78 o
  10  12   2       29.65       97.78     90.82 o
  11  12   2      609.95      704.68    130.69 o
 -11  13   2      114.55       83.69    124.90 o
 -10  13   2        6.30       21.29     84.38 o
  -9  13   2       21.02       92.25     55.89 o
  -8  13   2     1054.28     1154.29     82.77 o
  -7  13   2      954.49      896.92     72.56 o
  -6  13   2      426.46      452.32     56.60 o
  -5  13   2      755.34      696.05     61.15 o
  -4  13   2      329.80      354.17     44.75 o
  -3  13   2      921.66      939.39     56.52 o
  -2  13   2    11590.50    11135.18    165.83 o
  -1  13   2      589.86     1072.47     97.71 o
   0  13   2     4046.36     3915.47     71.71 o
   1  13   2       61.71       94.72     20.52 o
   2  13   2     1173.08     1148.05     38.21 o
   3  13   2     1239.41     1344.82     52.69 o
   4  13   2       42.79       20.55     31.53 o
   5  13   2      220.17      262.57     38.65 o
   6  13   2     1172.07     1240.42     57.59 o
   7  13   2      487.22      583.93     93.04 o
   8  13   2      295.00      418.60     74.09 o
   9  13   2      648.48      821.82    121.83 o
  10  13   2      347.00      339.18    111.87 o
  11  13   2       14.84      -78.64     78.64 o
 -11  14   2       88.69       59.54     65.57 o
 -10  14   2      289.27      322.31     68.59 o
  -9  14   2      412.05      477.11     69.44 o
  -8  14   2       62.45      143.25     82.84 o
  -7  14   2      634.65      703.93     68.78 o
  -6  14   2      541.31      589.67     87.09 o
  -5  14   2     2203.99     2496.85    111.65 o
  -4  14   2     3067.79     2832.09    167.24 o
  -3  14   2       98.93      159.81     41.32 o
  -2  14   2     1313.97     1518.83     53.22 o
  -1  14   2     2368.02     2435.99     69.85 o
   0  14   2      214.43      211.25     35.38 o
   1  14   2      678.35      637.88     31.60 o
   2  14   2       76.88       94.01     22.65 o
   3  14   2        0.77       19.19     27.37 o
   4  14   2     4495.03     5140.19    114.63 o
   5  14   2    11514.84    11159.82    197.47 o
   6  14   2     1021.23     1034.76     62.34 o
   7  14   2      165.52       53.19     60.13 o
   8  14   2      117.30       76.58     84.18 o
   9  14   2      707.33     1030.05    141.77 o
  10  14   2       95.35      139.56     99.68 o
  11  14   2      224.70      387.65    126.26 o
 -11  15   2     1956.73     2049.52    141.38 o
 -10  15   2      694.40      693.09     91.31 o
  -9  15   2       10.93       37.97     56.88 o
  -8  15   2      208.58      284.82     63.50 o
  -7  15   2      185.12      205.95     57.24 o
  -6  15   2       41.10       73.41     49.73 o
  -5  15   2      885.48      986.45    117.40 o
  -4  15   2     2678.68     2849.84    127.31 o
  -3  15   2       72.44       62.37     38.74 o
  -2  15   2      205.81      119.78     31.27 o
  -1  15   2      469.30      508.75     38.46 o
   0  15   2      805.07      684.67     47.25 o
   1  15   2        4.45       51.55     28.06 o
   2  15   2      514.23      545.67     36.66 o
   3  15   2      237.40      205.96     30.71 o
   4  15   2      483.57      432.85     48.16 o
   5  15   2       14.15      -36.32     39.92 o
   6  15   2      100.66      162.84     54.57 o
   7  15   2     2253.31     2505.67    132.70 o
   8  15   2      221.40      368.39     85.28 o
   9  15   2      527.89      787.40    118.51 o
  10  15   2       89.53      -88.61     88.61 o
 -10  16   2      583.05      540.50     80.49 o
  -9  16   2      827.67      811.27    154.67 o
  -8  16   2      434.76      381.45     84.17 o
  -7  16   2     1002.01     1135.04     86.31 o
  -6  16   2      221.00      220.13     57.27 o
  -5  16   2        5.15       73.25     71.99 o
  -4  16   2     1614.34     1444.06    131.80 o
  -3  16   2     1397.87     1481.74     78.33 o
  -2  16   2      111.66      101.78     38.58 o
  -1  16   2     1441.95     1535.05     93.03 o
   0  16   2      651.97      648.70     48.79 o
   1  16   2     1702.70     1679.60     90.65 o
   2  16   2      241.21      338.97     78.83 o
   3  16   2      765.12      569.87     58.39 o
   4  16   2      166.48      150.92     45.54 o
   5  16   2     8177.32     7971.20    161.46 o
   6  16   2     1771.06     1810.01     85.34 o
   7  16   2       66.53       83.26     67.05 o
   8  16   2     1303.11     1199.74    109.64 o
   9  16   2      167.87      112.36    103.00 o
  10  16   2      120.60      152.85    108.54 o
 -10  17   2       57.69        0.21    109.65 o
  -9  17   2       33.13      -17.06    136.95 o
  -8  17   2      790.29      751.65     86.84 o
  -7  17   2      542.76      592.09    132.25 o
  -6  17   2      828.17      895.90    109.87 o
  -5  17   2     2120.78     1983.59    124.46 o
  -4  17   2     1528.15     1637.29    111.21 o
  -3  17   2        3.98      -49.73     49.73 o
  -2  17   2     2153.88     2081.90     66.74 o
  -1  17   2      402.03      365.99     48.92 o
   0  17   2     2930.89     2737.56    122.14 o
   1  17   2       47.45       75.71     33.01 o
   2  17   2     1895.14     1769.18    126.70 o
   3  17   2        6.19      -17.05     52.67 o
   4  17   2      899.65      705.53     77.15 o
   5  17   2     1936.02     1940.84    105.85 o
   6  17   2     2146.07     2166.91    109.06 o
   7  17   2       14.63       88.98     68.67 o
   8  17   2      154.57      209.48     78.16 o
   9  17   2      249.43      212.87    147.31 o
  -9  18   2       39.38       53.10     78.24 o
  -8  18   2       29.22        0.79     71.82 o
  -7  18   2      214.99      125.16     72.00 o
  -6  18   2       45.29      -51.27     60.17 o
  -5  18   2       27.39       25.89     83.07 o
  -4  18   2     1398.96     1417.37    108.79 o
  -3  18   2      637.19      698.28     58.44 o
  -2  18   2      142.32       33.50     42.14 o
  -1  18   2     1122.27     1268.60     63.81 o
   0  18   2     1620.42     1698.95     66.08 o
   1  18   2        5.01       34.33     65.35 o
   2  18   2     1519.42     1623.84     97.89 o
   3  18   2     3534.76     3528.27    430.85 o
   4  18   2      286.50      173.00     62.80 o
   5  18   2     1324.81     1395.94     95.18 o
   6  18   2      410.53      372.00     65.41 o
   7  18   2      671.67      945.87    143.99 o
   8  18   2      522.02      412.02    139.56 o
   9  18   2     1051.43     1200.62    170.57 o
  -9  19   2       97.65       68.02     79.30 o
  -8  19   2      240.46      127.53     83.26 o
  -7  19   2      997.58      934.06    105.96 o
  -6  19   2      220.27      174.08    115.19 o
  -5  19   2      259.28      167.82     68.87 o
  -4  19   2       60.10       18.96     60.29 o
  -3  19   2      263.28      158.38     52.23 o
  -2  19   2      175.56      124.34     49.78 o
  -1  19   2     3246.88     3234.43    132.17 o
   0  19   2      647.86      632.61     63.15 o
   1  19   2       16.04       23.32     78.64 o
   2  19   2     1926.86     1884.72    202.69 o
   3  19   2     1718.62     1722.96    300.15 o
   4  19   2      927.93      896.59     84.50 o
   5  19   2      120.28      274.60     67.02 o
   6  19   2     2523.97     2657.37    123.21 o
   7  19   2       64.70      163.92    119.62 o
   8  19   2      484.73      476.26    139.56 o
  -8  20   2      202.39        5.80     83.26 o
  -7  20   2       18.63        6.93    108.54 o
  -6  20   2      102.89       23.00     70.64 o
  -5  20   2      485.23      458.32     83.26 o
  -4  20   2     1797.92     1905.65    130.78 o
  -3  20   2        1.31      -59.14     59.14 o
  -2  20   2       15.44      -29.45     48.16 o
  -1  20   2      158.63      240.70     58.82 o
   0  20   2     1191.86     1264.92    175.00 o
   1  20   2       69.57       25.06     60.29 o
   2  20   2       18.54       47.37    110.76 o
   3  20   2       28.10      -27.27     59.08 o
   4  20   2       30.98       -4.07     60.68 o
   5  20   2      108.93       71.02     80.85 o
   6  20   2      279.15      249.90     68.00 o
   7  20   2        9.00      188.29    124.05 o
  -7  21   2      112.36       77.01     82.84 o
  -6  21   2       30.13      120.19     79.00 o
  -5  21   2      150.90       90.66     75.86 o
  -4  21   2       24.74      -43.33     53.95 o
  -3  21   2       17.48      -23.06     51.44 o
  -2  21   2       51.12       84.31     55.41 o
  -1  21   2     1021.04     1165.83     85.53 o
   0  21   2      159.90      189.12     70.89 o
   1  21   2      311.16      303.09     71.85 o
   2  21   2      729.06      648.33    121.83 o
   3  21   2      978.90      938.39     87.67 o
   4  21   2        3.66      -60.09     60.09 o
   5  21   2      449.02      402.60     75.55 o
   6  21   2      306.89      251.64     71.30 o
  -6  22   2      328.64      190.42     84.41 o
  -5  22   2        6.79       58.37     96.36 o
  -4  22   2      944.85      792.03    103.61 o
  -3  22   2       33.66      -41.47     54.13 o
  -2  22   2     1044.02      999.04    141.77 o
  -1  22   2        6.88      -60.30     95.25 o
   0  22   2        0.63       34.65     63.08 o
   1  22   2      425.92      504.45    129.59 o
   2  22   2     1182.15     1100.08     95.55 o
   3  22   2        8.67       30.33     65.35 o
   4  22   2        1.86      -63.31     63.31 o
   5  22   2      704.78      604.90    100.79 o
  -5  23   2       10.23       16.14    145.09 o
  -4  23   2        0.85      -19.02     62.07 o
  -3  23   2     2509.90     2851.39    157.13 o
  -2  23   2      289.02      321.20    117.40 o
  -1  23   2      255.56      518.35    124.05 o
   0  23   2       85.33      140.96     68.44 o
   1  23   2        6.36      -34.61     66.56 o
   2  23   2       89.17       49.69    106.74 o
   3  23   2       27.78       80.89     70.23 o
   4  23   2       20.93       79.30     73.41 o
  -3  24   2        0.38       86.39    115.19 o
  -2  24   2      672.36     1032.26    155.06 o
  -1  24   2      771.74      582.59    132.91 o
   0  24   2     1932.79     2230.35    126.15 o
   1  24   2      359.01      317.48     80.85 o
   2  24   2       70.39       50.17     85.29 o
  -1 -23   3      634.64      622.31     88.41 o
   0 -23   3      639.82      710.35     92.41 o
   1 -23   3      908.70     1014.06     99.23 o
   2 -23   3       46.06      -36.11     66.00 o
  -3 -22   3      130.63      231.20     73.94 o
  -2 -22   3      137.80       88.51     69.72 o
  -1 -22   3       49.53       12.10     69.58 o
   0 -22   3       32.33       36.10     68.87 o
   1 -22   3      172.44      220.71    119.62 o
   2 -22   3      296.84      398.58     78.13 o
   3 -22   3      197.40      155.06    110.76 o
   4 -22   3      468.13      538.28    130.69 o
   5 -22   3     1210.30     1257.48    125.08 o
  -5 -21   3        1.04      146.20    124.05 o
  -4 -21   3      250.77      174.41     67.61 o
  -3 -21   3      681.28      745.57     83.56 o
  -2 -21   3       12.57      -60.30     65.35 o
  -1 -21   3      412.57      444.84     79.00 o
   0 -21   3        7.86      -46.79     67.56 o
   1 -21   3      466.03      502.07     79.09 o
   2 -21   3      260.03      239.98     69.19 o
   3 -21   3      192.13       88.61    104.11 o
   4 -21   3      351.48      460.57    119.62 o
   5 -21   3       13.04       92.87    110.76 o
   6 -21   3      370.55      448.61     78.83 o
  -6 -20   3        3.66       44.30    124.05 o
  -5 -20   3        7.70      -28.80    112.97 o
  -4 -20   3      143.38      -29.34     59.70 o
  -3 -20   3      161.74      161.24     64.72 o
  -2 -20   3      164.36      128.58     74.21 o
  -1 -20   3     1768.11     1818.69    141.77 o
   0 -20   3       68.95      -59.84     62.60 o
   1 -20   3       87.20       90.68     57.58 o
   2 -20   3       37.89      -43.03     58.70 o
   3 -20   3     1023.88      964.72     66.30 o
   4 -20   3       50.88       47.88     62.67 o
   5 -20   3        1.01      -36.33     52.35 o
   6 -20   3      474.90      557.95    104.36 o
   7 -20   3      130.55      -76.42     76.42 o
  -7 -19   3       12.51      124.05    130.69 o
  -6 -19   3      512.37      321.20    130.69 o
  -5 -19   3      313.19       73.10    117.40 o
  -4 -19   3      100.16      118.74    108.54 o
  -3 -19   3       87.66      113.47     60.24 o
  -2 -19   3        4.09       -2.03     46.72 o
  -1 -19   3      891.94      903.14     85.10 o
   0 -19   3        0.74      -19.99     60.85 o
   1 -19   3     3019.69     3233.63    151.53 o
   2 -19   3       18.03      -25.77     66.12 o
   3 -19   3        3.65      -43.73     43.73 o
   4 -19   3        4.25       26.57     49.31 o
   5 -19   3      773.18      818.89     72.16 o
   6 -19   3     2888.19     3319.05    122.78 o
   7 -19   3       71.49       13.42     95.58 o
   8 -19   3       34.25       61.86     72.21 o
  -7 -18   3     1530.88     1568.93    128.41 o
  -6 -18   3       80.37      117.40    115.19 o
  -5 -18   3       24.30        4.43    106.33 o
  -4 -18   3      200.68      177.87     60.24 o
  -3 -18   3     3555.73     3427.40    136.71 o
  -2 -18   3      224.41      245.93     54.81 o
  -1 -18   3      428.60      297.82     90.82 o
   0 -18   3      809.27      875.94    119.62 o
   1 -18   3     2243.49     2600.20    215.54 o
   2 -18   3      452.67      470.08     63.08 o
   3 -18   3      856.92      759.73     54.16 o
   4 -18   3       34.52       22.49     52.98 o
   5 -18   3       28.53       -6.40     62.92 o
   6 -18   3        0.43       66.74     75.14 o
   7 -18   3     1201.10     1512.61    131.13 o
   8 -18   3        8.08      -99.14    148.15 o
   9 -18   3      488.65      448.71     96.82 o
  -8 -17   3        2.14      -33.86     74.43 o
  -7 -17   3      229.23      100.61     63.14 o
  -6 -17   3     2753.76     2964.49    132.76 o
  -5 -17   3      447.21      559.14     85.36 o
  -4 -17   3     1004.85     1015.81     68.79 o
  -3 -17   3        0.18      -52.45     52.45 o
  -2 -17   3      664.21      589.44     72.82 o
  -1 -17   3      196.29      102.88     59.08 o
   0 -17   3    10381.65    10109.84    536.07 o
   1 -17   3      931.21      931.57     67.75 o
   2 -17   3       51.31       25.77     42.67 o
   3 -17   3      571.99      613.52     49.85 o
   4 -17   3     1411.24     1592.54     97.20 o
   5 -17   3      109.60      169.66     50.26 o
   6 -17   3       24.16       25.37     48.65 o
   7 -17   3       59.10       94.33     62.79 o
   8 -17   3      106.78        0.80     65.08 o
   9 -17   3     1004.32     1013.07    101.28 o
  -9 -16   3        0.84       34.98     75.79 o
  -8 -16   3      558.17      616.33     97.66 o
  -7 -16   3     2373.33     2438.46    160.71 o
  -6 -16   3     2490.50     2688.98    118.72 o
  -5 -16   3     2354.33     2455.73    130.78 o
  -4 -16   3      404.74      341.40     63.24 o
  -3 -16   3     1396.17     1312.99     66.03 o
  -2 -16   3     2019.66     2027.89    109.03 o
  -1 -16   3       41.28       15.34     51.07 o
   0 -16   3        1.75       58.51     74.21 o
   1 -16   3     1573.58     1671.44    137.16 o
   2 -16   3      282.28      368.92     48.61 o
   3 -16   3     2527.25     2506.62    121.30 o
   4 -16   3       56.27       34.56     42.26 o
   5 -16   3     1318.21     1352.54     75.53 o
   6 -16   3      322.55      469.03     56.76 o
   7 -16   3     3878.07     4035.50    145.55 o
   8 -16   3       11.98      -57.39     57.39 o
   9 -16   3       57.84      109.86     96.80 o
  10 -16   3      168.82       72.86     78.26 o
  -9 -15   3      215.32      378.79    117.40 o
  -8 -15   3      256.89       92.78     73.41 o
  -7 -15   3      308.40      306.30     65.43 o
  -6 -15   3      576.15      654.71     70.66 o
  -5 -15   3       70.18      110.16     51.51 o
  -4 -15   3        2.78      -26.68     38.76 o
  -3 -15   3      176.69      299.76     47.76 o
  -2 -15   3      335.23      335.01     43.12 o
  -1 -15   3     1384.44     1417.33     62.95 o
   0 -15   3     2675.74     2521.66     82.17 o
   1 -15   3     2064.42     1997.44     69.90 o
   2 -15   3     1471.89     1241.46     64.55 o
   3 -15   3     2661.23     2844.96     80.88 o
   4 -15   3        8.26       -2.37     38.95 o
   5 -15   3     1717.76     1604.22     78.27 o
   6 -15   3     1017.08      926.49     66.86 o
   7 -15   3       90.59      144.84     59.32 o
   8 -15   3      563.85      554.15     77.47 o
   9 -15   3      194.93      164.13     67.54 o
  10 -15   3     1264.60     1426.70    111.09 o
 -10 -14   3      498.93      644.61    126.26 o
  -9 -14   3      413.68      228.16    101.90 o
  -8 -14   3      249.50      281.33     99.68 o
  -7 -14   3      786.66      921.51    130.69 o
  -6 -14   3     1096.80     1126.01     80.10 o
  -5 -14   3     1708.69     1817.01     91.12 o
  -4 -14   3       73.41       19.97     37.31 o
  -3 -14   3      308.23      317.17     55.44 o
  -2 -14   3     2242.26     2218.57     69.77 o
  -1 -14   3      247.27      186.08     34.68 o
   0 -14   3     1131.68     1154.47     49.76 o
   1 -14   3      614.88      659.05     39.53 o
   2 -14   3       47.33        2.33     33.76 o
   3 -14   3     7631.71     7549.13    133.46 o
   4 -14   3     1129.75     1091.03     50.71 o
   5 -14   3       30.46      -21.70     39.78 o
   6 -14   3      102.60       13.91     42.58 o
   7 -14   3     3151.91     3146.20    124.23 o
   8 -14   3      695.05      666.52    137.78 o
   9 -14   3       37.28       18.90     57.51 o
  10 -14   3      167.63      148.71     69.64 o
  11 -14   3        0.22       47.41     72.68 o
 -10 -13   3      270.25      469.61    117.40 o
  -9 -13   3       20.14       39.87     88.61 o
  -8 -13   3       53.77      132.91     84.18 o
  -7 -13   3       11.24      -55.38     70.89 o
  -6 -13   3       35.83      -49.35     54.78 o
  -5 -13   3      279.78      319.64     53.09 o
  -4 -13   3      765.47      688.94     46.52 o
  -3 -13   3     4207.77     4378.59    105.19 o
  -2 -13   3      738.38      704.00     48.21 o
  -1 -13   3      116.06       82.00     23.46 o
   0 -13   3       12.34       13.80     22.16 o
   1 -13   3       35.04       39.07     26.91 o
   2 -13   3     1514.44     1525.57     55.48 o
   3 -13   3      879.98      865.57     42.47 o
   4 -13   3      371.68      326.61     33.49 o
   5 -13   3      832.57      842.21     57.40 o
   6 -13   3     1534.74     1389.36     71.74 o
   7 -13   3     7049.06     6642.60    182.59 o
   8 -13   3       54.43      -52.05     52.05 o
   9 -13   3     1279.86     1090.97    153.76 o
  10 -13   3        3.03      102.76     78.11 o
  11 -13   3      432.14      411.57     99.10 o
 -11 -12   3       24.31       13.29     90.82 o
 -10 -12   3      255.20      254.74    104.11 o
  -9 -12   3     1111.32     1251.56    143.99 o
  -8 -12   3     8563.28     8379.95    336.70 o
  -7 -12   3      211.26      194.93     79.75 o
  -6 -12   3      631.43      689.62     74.99 o
  -5 -12   3     1013.89     1057.62     82.97 o
  -4 -12   3      635.38      527.79     37.69 o
  -3 -12   3      833.82      859.18     48.89 o
  -2 -12   3     2471.94     2561.95     94.32 o
  -1 -12   3       31.49       72.54     21.22 o
   0 -12   3      684.26      718.89     32.66 o
   1 -12   3     2169.19     2260.43     58.64 o
   2 -12   3     4150.07     4148.52     73.37 o
   3 -12   3      514.89      454.07     33.24 o
   4 -12   3       81.45       62.36     27.44 o
   5 -12   3     1381.61     1411.15     58.81 o
   6 -12   3       41.56       35.61     41.63 o
   7 -12   3      132.38      163.61     44.57 o
   8 -12   3      268.95      163.25     67.72 o
   9 -12   3       86.75      140.87     58.56 o
  10 -12   3      945.99      834.11    123.51 o
  11 -12   3     1034.92      808.56     91.45 o
  12 -12   3        2.30       -9.65     69.07 o
 -11 -11   3      259.11      445.25    112.97 o
 -10 -11   3        2.91       68.67     88.61 o
  -9 -11   3     6348.03     6215.74    281.33 o
  -8 -11   3      212.63      290.19     90.82 o
  -7 -11   3     2173.35     2139.84    155.06 o
  -6 -11   3      737.35      751.86    114.08 o
  -5 -11   3     1165.99     1284.42     73.53 o
  -3 -11   3      485.21      515.16     35.24 o
  -2 -11   3      156.51      174.53     22.69 o
  -1 -11   3     5934.81     5965.38     87.94 o
   0 -11   3        5.85       -1.33     18.53 o
   1 -11   3     1338.60     1324.52     44.56 o
   2 -11   3        0.70       35.83     21.29 o
   3 -11   3      395.14      399.40     30.39 o
   4 -11   3        4.40       31.45     26.75 o
   5 -11   3     1454.23     1308.78     60.29 o
   6 -11   3      180.45      190.48     37.00 o
   7 -11   3       97.87       88.97     42.15 o
   8 -11   3      439.38      506.99     65.91 o
   9 -11   3      174.19      200.17     61.55 o
  10 -11   3       55.96       81.79     72.62 o
  11 -11   3        0.86       14.79     61.00 o
  12 -11   3        1.26       25.11     74.49 o
 -11 -10   3       95.93      105.37     77.65 o
 -10 -10   3      577.95      512.83    141.77 o
  -9 -10   3        1.50       59.26     66.45 o
  -8 -10   3      771.42      584.80     99.68 o
  -7 -10   3      296.51      217.09     75.32 o
  -6 -10   3      125.59      199.36     73.10 o
  -5 -10   3     1347.11     1390.93     70.83 o
  -4 -10   3      128.17      124.71     51.32 o
  -3 -10   3       89.11      163.63     45.08 o
  -2 -10   3    31137.37    30484.39    361.95 o
  -1 -10   3      356.49      397.61     22.81 o
   0 -10   3     2689.67     3022.01     52.46 o
   1 -10   3      346.17      673.31     58.19 o
   2 -10   3    11154.10    11243.88    132.51 o
   3 -10   3     2590.15     2858.25     56.69 o
   4 -10   3      480.03      460.81     30.23 o
   5 -10   3      243.00      270.56     33.55 o
   6 -10   3     1325.46     1238.76     54.91 o
   7 -10   3       87.98       69.70     47.79 o
   8 -10   3      976.87      970.77    100.89 o
   9 -10   3     1409.11     1384.36     90.15 o
  10 -10   3      136.65      191.04     50.59 o
  11 -10   3      461.44      524.62     95.17 o
  12 -10   3     1027.14      919.66     93.53 o
 -12  -9   3      538.80      507.27    121.83 o
 -11  -9   3     4107.47     4191.72    183.08 o
 -10  -9   3      258.14      300.32     77.70 o
  -9  -9   3     1302.70     1301.91    105.85 o
  -8  -9   3     3016.99     2983.83    136.14 o
  -7  -9   3        2.53      -11.08     85.28 o
  -6  -9   3     3358.25     3263.90    125.21 o
  -5  -9   3     1329.99     1331.99     67.51 o
  -4  -9   3      831.57      835.85     65.96 o
  -3  -9   3      206.27      197.14     23.15 o
  -2  -9   3     1857.40     1907.69     41.59 o
  -1  -9   3     2708.15     2950.21     53.13 o
   0  -9   3     1229.63     1441.70     35.54 o
   1  -9   3     5239.32     4867.24     73.13 o
   2  -9   3      765.44     1057.40     49.89 o
   3  -9   3      189.87      154.21     20.17 o
   4  -9   3      186.95      192.90     24.13 o
   5  -9   3      783.53      747.49     41.38 o
   6  -9   3      803.67      844.16     51.11 o
   7  -9   3       44.16       59.95     52.18 o
   8  -9   3      125.64      150.02     51.44 o
   9  -9   3        3.98       27.10     43.25 o
  10  -9   3      186.57      176.47     50.71 o
  11  -9   3      621.14      691.38     68.74 o
  12  -9   3      111.91      179.27     59.79 o
  13  -9   3       84.18       88.57    163.92 o
 -12  -8   3       58.84       69.22     89.71 o
 -11  -8   3      479.48      398.33     84.08 o
 -10  -8   3      945.06     1015.70    109.65 o
  -9  -8   3      274.78      327.73     85.28 o
  -8  -8   3      878.41      864.40     83.03 o
  -7  -8   3        3.40       -2.91     45.49 o
  -6  -8   3      319.78      353.14     57.21 o
  -5  -8   3     1440.37     1602.44     70.38 o
  -4  -8   3     7938.44     8037.19    199.59 o
  -3  -8   3     2708.10     2658.64     54.65 o
  -2  -8   3      872.69      868.42     26.37 o
  -1  -8   3     1363.61     1342.98     34.84 o
   0  -8   3     7295.60     8010.77    102.69 o
   1  -8   3     2164.66     2294.89     84.75 o
   2  -8   3     9540.23     9854.63    115.03 o
   3  -8   3      125.01      102.56     17.62 o
   4  -8   3      299.73      235.13     20.23 o
   5  -8   3      147.33      199.48     31.97 o
   6  -8   3      797.97      688.65     45.68 o
   7  -8   3      624.39      574.20     51.51 o
   8  -8   3    18532.72    17672.24    299.13 o
   9  -8   3      224.78      267.18     49.12 o
  10  -8   3        9.75       12.10     45.35 o
  11  -8   3      179.70      244.25     56.28 o
  12  -8   3      337.65      319.22     63.62 o
  13  -8   3        5.32      -25.03     75.26 o
 -12  -7   3      178.92      138.28     78.60 o
 -11  -7   3     2066.91     2278.36    168.35 o
 -10  -7   3      445.23      419.93     75.35 o
  -9  -7   3       84.12       56.87     56.55 o
  -8  -7   3       26.49       43.03     49.93 o
  -7  -7   3     1370.29     1387.40     76.98 o
  -6  -7   3      164.12      171.86     39.61 o
  -5  -7   3      595.24      513.52     38.32 o
  -4  -7   3      489.06      473.37     33.97 o
  -3  -7   3     2901.35     2848.75     60.48 o
  -2  -7   3     1277.04     1210.68     29.17 o
  -1  -7   3    15788.13    15477.58    176.73 o
   0  -7   3     3374.49     3671.15     56.43 o
   1  -7   3     5690.67     6346.50     84.22 o
   2  -7   3    11160.65    11674.76    131.42 o
   3  -7   3     4841.49     4961.06     68.02 o
   4  -7   3      134.04      104.31     20.83 o
   5  -7   3       17.25       29.22     22.78 o
   6  -7   3     3860.16     3975.72     86.31 o
   7  -7   3     3513.80     3375.04     95.81 o
   8  -7   3       30.07       65.37     40.68 o
   9  -7   3       32.23       10.40     41.49 o
  10  -7   3       67.99       78.80     46.95 o
  11  -7   3      916.66      917.35     94.08 o
  12  -7   3      566.60      746.09     73.74 o
  13  -7   3       74.61       28.15     53.32 o
 -12  -6   3     1216.54     1366.46    120.42 o
 -11  -6   3       20.57       37.50     63.39 o
 -10  -6   3      425.51      439.07     73.44 o
  -9  -6   3      154.66       99.59     56.14 o
  -8  -6   3     1846.75     2002.40    105.38 o
  -7  -6   3      896.76      855.24     60.43 o
  -6  -6   3      126.23      171.86     37.19 o
  -5  -6   3     2738.84     2902.41     74.09 o
  -4  -6   3      748.54      687.92     33.75 o
  -3  -6   3      759.78      792.62     36.85 o
  -2  -6   3      405.58      348.74     20.00 o
  -1  -6   3      155.22      163.95     13.37 o
   0  -6   3    10859.87    10768.33    126.16 o
   1  -6   3    10073.14    10173.22    121.10 o
   2  -6   3      117.48       60.33     13.79 o
   3  -6   3      493.82      461.36     22.54 o
   4  -6   3     3920.32     4024.90     72.24 o
   5  -6   3       98.07       72.85     25.07 o
   6  -6   3     7693.81     7699.66    154.37 o
   7  -6   3      193.90      191.10     37.21 o
   8  -6   3      506.60      541.80     53.77 o
   9  -6   3      306.35      221.23     46.12 o
  10  -6   3      419.53      440.04     55.14 o
  11  -6   3      197.63      249.63     55.04 o
  12  -6   3       53.13       47.31     45.81 o
  13  -6   3       57.45       -1.74     57.09 o
 -12  -5   3      212.66      383.59     87.50 o
 -11  -5   3      137.36      260.33     72.07 o
 -10  -5   3     5466.26     5448.35    388.76 o
  -9  -5   3        9.46      -30.90     97.47 o
  -8  -5   3     2314.82     2292.64    109.06 o
  -7  -5   3      177.75      226.04     64.24 o
  -6  -5   3      642.47      601.79     50.82 o
  -5  -5   3     2015.78     1681.61     57.68 o
  -4  -5   3     1793.02     1574.15     51.54 o
  -3  -5   3       81.41       78.27     21.56 o
  -2  -5   3        3.12       14.74     14.22 o
  -1  -5   3      209.50      181.47     12.69 o
   0  -5   3      294.21      269.10     15.44 o
   1  -5   3     4522.49     4582.37     67.15 o
   2  -5   3      187.18      138.09     14.77 o
   3  -5   3     1080.06     1010.34     32.48 o
   4  -5   3        6.37       -9.70     19.21 o
   5  -5   3    19341.12    18847.75    269.70 o
   6  -5   3       10.41       14.58     24.00 o
   7  -5   3     1422.01     1328.93     61.43 o
   8  -5   3     5433.74     5318.14    125.90 o
   9  -5   3     3466.42     3375.13    102.86 o
  10  -5   3       83.81      154.53     47.68 o
  11  -5   3      289.45      314.70     76.63 o
  12  -5   3      187.03      239.35     49.11 o
  13  -5   3       69.84      140.92     59.65 o
 -13  -4   3       61.46       53.16     95.25 o
 -12  -4   3        0.36       34.42     66.78 o
 -11  -4   3      614.17      685.53     90.82 o
 -10  -4   3      295.18      214.41     73.10 o
  -9  -4   3      717.72      790.15     78.13 o
  -8  -4   3       68.58      115.48     52.14 o
  -7  -4   3     6028.22     5652.09    138.82 o
  -6  -4   3        1.58       -1.24     23.06 o
  -5  -4   3      299.02      320.50     24.63 o
  -4  -4   3      442.10      409.33     29.86 o
  -3  -4   3     1603.17     1702.99     48.98 o
  -2  -4   3     1270.59     1253.79     45.03 o
  -1  -4   3     1718.35     1484.65     29.10 o
   0  -4   3      710.56      802.79     22.58 o
   1  -4   3     1098.56     1166.76     29.88 o
   2  -4   3     9801.75     9403.51    110.79 o
   3  -4   3      291.19      226.67     18.60 o
   4  -4   3     8034.47     8257.56    125.48 o
   5  -4   3     6334.60     6285.37    119.49 o
   6  -4   3     4461.79     4270.49    100.82 o
   7  -4   3     1915.97     1887.83     70.25 o
   8  -4   3     2550.75     2439.84     83.73 o
   9  -4   3      558.42      539.94     53.20 o
  10  -4   3     1719.58     1654.99     92.40 o
  11  -4   3      799.69      740.07     57.38 o
  12  -4   3     3006.94     3095.33    115.42 o
  13  -4   3       35.22       16.62     62.89 o
 -13  -3   3      106.64       73.10     88.61 o
 -12  -3   3      480.34      502.77    103.00 o
 -11  -3   3      309.66      242.98     70.04 o
 -10  -3   3      738.48      821.26     82.74 o
  -9  -3   3      277.24      333.85     59.70 o
  -8  -3   3     1982.79     2004.17     83.26 o
  -7  -3   3     2918.80     3221.60    160.08 o
  -6  -3   3      384.03      351.07     26.98 o
  -5  -3   3       59.00       95.16     17.00 o
  -4  -3   3      123.19       55.45     14.43 o
  -3  -3   3      249.07      195.65     15.98 o
  -2  -3   3      512.12      438.27     24.50 o
  -1  -3   3       37.95       39.14     12.85 o
   0  -3   3      424.31      434.10     17.27 o
   1  -3   3     1284.29     1281.55     29.26 o
   2  -3   3     1671.89     1517.58     36.96 o
   3  -3   3     4521.10     4405.88     93.94 o
   4  -3   3     3292.59     3218.75     63.55 o
   5  -3   3     2068.06     1868.23     52.96 o
   6  -3   3     3131.58     2964.08     68.90 o
   7  -3   3     2790.28     2630.19     80.02 o
   8  -3   3      153.32      120.90     38.50 o
   9  -3   3      995.89      858.55     60.05 o
  10  -3   3        3.09      -11.08     36.11 o
  11  -3   3     3136.99     2938.58    105.50 o
  12  -3   3     1410.41     1538.01    145.80 o
  13  -3   3      198.03      247.70    111.31 o
 -13  -2   3     1376.71     1551.80    223.73 o
 -12  -2   3       59.05       22.95     69.78 o
 -11  -2   3       84.19       12.72     58.19 o
 -10  -2   3       45.37       88.19     93.04 o
  -9  -2   3      236.01      276.89     55.66 o
  -8  -2   3        1.03       49.33     31.28 o
  -7  -2   3       67.79       80.69     43.80 o
  -6  -2   3      150.18      123.57     21.17 o
  -5  -2   3      430.75      476.22     23.78 o
  -4  -2   3     5656.60     5487.38     88.89 o
  -3  -2   3    12510.76    12174.77    150.48 o
  -2  -2   3       11.45       19.93      8.85 o
  -1  -2   3     5246.34     5015.52     95.06 o
   0  -2   3     5130.12     4885.33     64.30 o
   1  -2   3     9056.27     9256.78    112.45 o
   2  -2   3      451.52      436.35     18.02 o
   3  -2   3      305.75      392.97     18.65 o
   4  -2   3      270.65      185.98     20.46 o
   5  -2   3     2531.63     2019.96     53.37 o
   6  -2   3     1551.94     1397.37     52.68 o
   7  -2   3     1302.04     1222.48     48.94 o
   8  -2   3      157.16      120.52     33.84 o
   9  -2   3     4318.66     4091.81     96.22 o
  10  -2   3     2412.95     2279.06     95.38 o
  11  -2   3       10.88       21.61     71.14 o
  12  -2   3      990.67      937.48     79.43 o
  13  -2   3      292.10      296.82     70.36 o
 -13  -1   3       50.37      110.41     74.99 o
 -12  -1   3      305.78      397.83     77.47 o
 -11  -1   3       47.45       24.17     56.68 o
 -10  -1   3     8636.09     8039.47    229.92 o
  -9  -1   3       55.23        8.08     40.54 o
  -8  -1   3        5.29       26.06     30.57 o
  -7  -1   3      409.50      449.75     37.82 o
  -6  -1   3     1033.87      770.25     33.83 o
  -5  -1   3      144.56      164.48     17.33 o
  -4  -1   3    13180.78    13500.36    168.19 o
  -3  -1   3     1652.99     1443.94     30.30 o
  -2  -1   3      132.03      106.10     10.96 o
  -1  -1   3       31.48       34.25      8.52 o
   0  -1   3    30354.64    28736.81    330.39 o
   1  -1   3      639.69      632.64     15.43 o
   2  -1   3      674.94      715.36     21.42 o
   3  -1   3     9581.01     9320.32    220.75 o
   4  -1   3     6561.66     6508.58    101.57 o
   5  -1   3      192.96      256.47     25.09 o
   6  -1   3     5764.54     5381.22    110.82 o
   7  -1   3      163.29       72.54     22.13 o
   8  -1   3     6739.77     6346.66    108.08 o
   9  -1   3       16.76      -23.37     31.89 o
  10  -1   3     3649.24     3570.39    110.60 o
  11  -1   3      463.21      438.12     58.37 o
  12  -1   3     1235.26     1154.31     90.55 o
  13  -1   3      318.65      276.53     81.11 o
 -13   0   3       60.25      119.22     87.50 o
 -12   0   3        2.66       83.87     63.73 o
 -11   0   3      981.64     1010.85    118.51 o
 -10   0   3       32.21       72.95     47.48 o
  -9   0   3      813.04      871.97     63.29 o
  -8   0   3       14.07       50.68     39.33 o
  -7   0   3    10410.64     9750.51    150.41 o
  -6   0   3       38.48       33.28     17.80 o
  -5   0   3      154.08      147.36     19.36 o
  -4   0   3      213.97      285.23     17.06 o
  -3   0   3    12972.16    11877.14    145.00 o
  -2   0   3       26.33       34.19     12.53 o
  -1   0   3      315.54      419.69     18.00 o
   0   0   3      618.83      624.29     24.30 o
   1   0   3      137.21      152.84      7.35 o
   2   0   3      493.69      466.66     15.59 o
   3   0   3    16967.37    16394.44    377.02 o
   4   0   3      223.47      197.57     20.20 o
   5   0   3     5433.40     5655.30    225.95 o
   6   0   3     4588.32     4413.45     71.08 o
   7   0   3      950.07      760.42     36.65 o
   8   0   3     2251.76     2119.80     69.21 o
   9   0   3        4.22       -1.00     31.83 o
  10   0   3      374.12      446.17     62.03 o
  11   0   3        4.21      -56.14     56.14 o
  12   0   3      286.13      256.45     64.10 o
  13   0   3       80.42       85.72    165.03 o
 -13   1   3      265.54      336.95    139.56 o
 -12   1   3      358.56      420.75     77.85 o
 -11   1   3       35.34       -4.79     93.04 o
 -10   1   3     4478.29     4375.46    227.52 o
  -9   1   3      263.90      206.32     45.34 o
  -8   1   3     2884.52     2687.02     81.71 o
  -7   1   3        3.71      -20.30     20.30 o
  -6   1   3      814.84      775.27     44.97 o
  -5   1   3      213.21      199.12     16.78 o
  -4   1   3     2895.06     2315.64     67.37 o
  -3   1   3      393.64      408.01     16.45 o
  -2   1   3     2410.80     2464.49     53.63 o
  -1   1   3      328.33      332.03     37.65 o
   0   1   3    38478.48    41342.72    960.64 o
   1   1   3        3.17       58.51      6.23 o
   2   1   3    41668.98    40236.59    422.19 o
   3   1   3      171.31      150.77     13.57 o
   4   1   3       21.68        5.07     14.79 o
   5   1   3        1.41       34.16     18.66 o
   6   1   3     7687.13     7102.94    290.52 o
   7   1   3       22.10      -29.55     29.55 o
   8   1   3      249.24      249.02     37.97 o
   9   1   3      530.43      482.63     44.99 o
  10   1   3    14617.69    14331.62    258.58 o
  11   1   3      276.70      248.02     52.92 o
  12   1   3      829.33      708.85    115.19 o
  13   1   3      360.18      329.50     83.60 o
 -13   2   3       39.94       45.43     67.25 o
 -12   2   3       15.25        3.27     83.07 o
 -11   2   3      594.63      618.28     75.12 o
 -10   2   3      484.92      531.55     62.18 o
  -9   2   3     1527.92     1609.88     80.73 o
  -8   2   3       39.82       79.20     32.13 o
  -7   2   3       18.88        5.49     19.19 o
  -6   2   3        2.04      -13.34     17.21 o
  -5   2   3     3426.43     4354.24     74.13 o
  -4   2   3     2196.99     2423.90     71.13 o
  -3   2   3     6524.15     6585.94    101.73 o
  -2   2   3      498.87      504.14     36.58 o
  -1   2   3      144.88      150.23     18.89 o
   0   2   3        8.59       11.66      6.99 o
   1   2   3    14095.67    14143.53    127.90 o
   2   2   3      802.21      813.19     25.49 o
   3   2   3    12532.16    12557.88    132.86 o
   4   2   3      229.34      230.28     18.74 o
   5   2   3     6400.71     6434.71     95.27 o
   6   2   3      355.87      446.15     31.87 o
   7   2   3    15564.92    14872.34    199.18 o
   8   2   3      230.39      242.74     35.05 o
   9   2   3     5246.16     4917.20    109.60 o
  10   2   3      112.54       35.50     42.34 o
  11   2   3      111.31      255.67     58.52 o
  12   2   3        9.03       46.05     64.72 o
  13   2   3      406.06      550.89    167.24 o
 -13   3   3        1.50       -3.36     67.61 o
 -12   3   3     1178.74     1000.26     96.93 o
 -11   3   3       10.37      -45.86     45.86 o
 -10   3   3      733.52      610.15    113.53 o
  -9   3   3     2014.54     2152.03    165.77 o
  -8   3   3     2281.94     2652.06     98.29 o
  -7   3   3     1197.17     1205.34     46.13 o
  -6   3   3      362.34      281.89     23.85 o
  -5   3   3        0.32       -5.14     14.83 o
  -4   3   3    21371.63    23623.48    305.76 o
  -3   3   3     2995.20     3045.59     55.81 o
  -2   3   3       71.81       38.14     11.31 o
  -1   3   3     8629.59     8435.64    110.87 o
   0   3   3     1971.89     2190.73     59.01 o
   1   3   3      170.43      148.81      7.11 o
   2   3   3    14615.17    14666.56    151.58 o
   3   3   3       24.73       20.62     10.16 o
   4   3   3      985.03     1163.98     28.67 o
   5   3   3      284.29      273.53     22.12 o
   6   3   3    55761.79    56294.22    663.29 o
   7   3   3       17.15       -1.49     23.57 o
   8   3   3      555.45      563.43     42.13 o
   9   3   3      165.96      152.56     37.44 o
  10   3   3     1900.77     1602.68    126.09 o
  11   3   3       11.51       36.10     60.24 o
  12   3   3     1177.83     1081.48    104.02 o
  13   3   3       31.68        4.27    143.99 o
 -13   4   3     2122.50     2059.39    133.97 o
 -12   4   3     1806.59     1752.27    108.06 o
 -11   4   3      326.87      369.00    108.90 o
 -10   4   3      419.01      372.64     56.79 o
  -9   4   3     1147.74     1073.39    104.87 o
  -8   4   3     6621.11     6419.51    143.24 o
  -7   4   3       25.77       17.36     21.84 o
  -6   4   3      690.58      635.04     29.89 o
  -5   4   3      622.43      589.13     28.92 o
  -4   4   3      578.89      610.96     45.40 o
  -3   4   3    36215.07    37776.46    477.06 o
  -2   4   3     2134.00     2146.66     46.36 o
  -1   4   3    46142.34    48716.96    608.67 o
   0   4   3     4336.25     4531.10     68.19 o
   1   4   3   110551.56   113821.92   1001.96 o
   2   4   3    20057.58    19598.22    199.77 o
   3   4   3       17.68        5.63     10.09 o
   4   4   3      532.59      594.94     19.34 o
   5   4   3        0.35       -9.86     15.04 o
   6   4   3      291.33      184.55     24.09 o
   7   4   3      121.79       98.11     25.17 o
   8   4   3        3.67       25.01     28.02 o
   9   4   3     5336.49     4987.48    120.11 o
  10   4   3      100.69       73.10     54.78 o
  11   4   3     5850.78     5273.35    188.57 o
  12   4   3       13.89       12.60    103.00 o
  13   4   3     4344.51     4346.61    187.86 o
 -13   5   3       68.53       40.68     71.45 o
 -12   5   3       22.51       11.36     71.99 o
 -11   5   3      280.10      223.55     57.15 o
 -10   5   3        5.62      -41.88     41.88 o
  -9   5   3      880.75      839.27     94.44 o
  -8   5   3      122.46       91.41     35.29 o
  -7   5   3      641.63      686.88     39.06 o
  -6   5   3    10945.20    11470.50    168.20 o
  -5   5   3     5309.32     5750.58     93.31 o
  -4   5   3        1.22       19.10     16.05 o
  -3   5   3     2630.07     2638.33     49.66 o
  -2   5   3     3687.18     3441.87     57.20 o
  -1   5   3     1637.39     1622.24     55.38 o
   0   5   3   120298.59   124423.30   1636.11 o
   1   5   3     2842.22     2792.22     41.37 o
   2   5   3    11991.75    12013.77    127.71 o
   3   5   3     1100.70      929.96     23.06 o
   4   5   3    11560.88    11462.05    120.07 o
   5   5   3      472.33      501.54     21.55 o
   6   5   3     1549.23     1780.64     49.02 o
   7   5   3     2385.47     2688.52    116.06 o
   8   5   3     1704.56     1697.04     68.14 o
   9   5   3      489.68      496.93     81.62 o
  10   5   3        0.56       13.91     53.26 o
  11   5   3        4.33      -35.36     57.77 o
  12   5   3       63.17      180.46     72.82 o
  13   5   3      385.42      353.43    109.65 o
 -13   6   3      100.05      110.41    161.77 o
 -12   6   3       39.27       28.48    101.22 o
 -11   6   3       82.15        1.88     41.98 o
 -10   6   3     4396.83     4017.30    133.90 o
  -9   6   3     1359.21     1218.69    103.98 o
  -8   6   3       18.35        3.71     33.50 o
  -7   6   3      286.21      329.23     36.24 o
  -6   6   3     5122.77     5234.59    103.10 o
  -5   6   3      377.82      385.53     32.79 o
  -4   6   3    16952.82    17725.51    301.24 o
  -3   6   3    13694.44    13289.58    198.78 o
  -2   6   3     4653.92     4446.60     69.61 o
  -1   6   3     7922.63     8000.79    213.63 o
   0   6   3       70.60       94.43     11.42 o
   1   6   3     3126.31     3225.77     70.83 o
   2   6   3     3763.14     3970.97     73.52 o
   3   6   3      811.97      752.93     23.44 o
   4   6   3     1026.94     1120.32     28.05 o
   5   6   3      347.13      402.62     19.46 o
   6   6   3     3747.01     3702.88    101.87 o
   7   6   3     8485.15     8212.58    136.24 o
   8   6   3       25.72       14.07     32.20 o
   9   6   3     3903.58     3820.15    147.60 o
  10   6   3      414.47      431.17     71.82 o
  11   6   3     4437.22     4231.32    171.67 o
  12   6   3        5.02      -24.37     65.15 o
  13   6   3      124.43      111.04     77.42 o
 -13   7   3      806.89      828.01     88.03 o
 -12   7   3      421.23      376.12     55.59 o
 -11   7   3      486.40      708.56     93.53 o
 -10   7   3       27.90       -1.52     71.89 o
  -9   7   3     9140.87     8778.75    208.83 o
  -8   7   3       12.66      -12.73     34.48 o
  -7   7   3      656.74      617.80     50.72 o
  -6   7   3       57.71       73.12     25.59 o
  -5   7   3       15.15       28.67     19.30 o
  -4   7   3      523.18      508.64     26.35 o
  -3   7   3       17.46       44.90     14.55 o
  -2   7   3        0.25      -14.16     14.16 o
  -1   7   3     3434.77     3236.26     63.48 o
   0   7   3      402.60      326.31     17.57 o
   1   7   3    20971.66    20266.63    239.05 o
   2   7   3     9036.88     9831.14    116.77 o
   3   7   3    11930.66    11961.13    131.83 o
   4   7   3      370.06      561.16     22.01 o
   5   7   3     2158.60     2260.62     59.86 o
   6   7   3     6886.21     7078.76    131.00 o
   7   7   3       46.66       62.05     26.25 o
   8   7   3      699.42      685.64     59.56 o
   9   7   3        5.72      -59.99     80.85 o
  10   7   3       64.73       -2.19     56.14 o
  11   7   3      628.03      716.82    153.95 o
  12   7   3       31.22       34.38     79.75 o
  13   7   3       44.08       19.08     77.85 o
 -13   8   3      165.96      157.78    130.69 o
 -12   8   3      108.91       77.68     48.71 o
 -11   8   3      129.41      157.53     57.86 o
 -10   8   3     1006.39      954.92     74.35 o
  -9   8   3      823.52      900.80     69.46 o
  -8   8   3     2306.39     2264.09     92.35 o
  -7   8   3       84.53      103.14     38.60 o
  -6   8   3     6165.01     5921.00    120.08 o
  -5   8   3     1231.09     1222.65     43.41 o
  -4   8   3     4664.77     5060.59     86.28 o
  -3   8   3      413.37      399.26     29.81 o
  -2   8   3    18191.85    19174.15    258.32 o
  -1   8   3        1.79       20.49     14.87 o
   0   8   3    11611.47    12055.72    149.60 o
   1   8   3     3067.99     3133.13     49.49 o
   2   8   3     5509.24     5718.66     76.85 o
   3   8   3     2418.40     2513.57     42.89 o
   4   8   3     3289.05     3123.29     50.41 o
   5   8   3      173.10      171.91     18.66 o
   6   8   3      385.57      439.69     31.89 o
   7   8   3      655.21      683.88     39.89 o
   8   8   3     3744.33     3627.46     99.07 o
   9   8   3        7.24      -33.63     50.56 o
  10   8   3      117.18      176.34     64.40 o
  11   8   3      186.92      230.26     72.82 o
  12   8   3       16.12       18.28     73.44 o
  13   8   3     1438.97     1622.18    136.71 o
 -12   9   3       32.77       64.34     64.77 o
 -11   9   3      557.85      647.88     73.15 o
 -10   9   3        3.92        2.43     47.95 o
  -9   9   3      196.15      277.68     53.80 o
  -8   9   3        0.95       48.82     42.40 o
  -7   9   3     4453.49     4396.50    106.05 o
  -6   9   3      976.58     1013.88     51.11 o
  -5   9   3        4.85       13.85     25.10 o
  -4   9   3       29.72       27.71     22.85 o
  -3   9   3     1607.96     1423.72    112.41 o
  -2   9   3     2567.93     2419.80     83.32 o
  -1   9   3     1488.33     1285.79     36.20 o
   0   9   3     7017.74     7286.79     91.61 o
   1   9   3    38549.77    41223.80    442.25 o
   2   9   3      295.67      298.61     19.42 o
   3   9   3     5054.13     5148.08     73.76 o
   4   9   3        1.24        0.50     24.28 o
   5   9   3     2230.68     2226.05     45.31 o
   6   9   3      168.22      194.46     23.74 o
   7   9   3       30.36      -16.17     31.44 o
   8   9   3      345.77      368.95     46.47 o
   9   9   3      691.26      605.78     84.18 o
  10   9   3      199.01      258.25     71.99 o
  11   9   3     1940.23     1805.81    131.19 o
  12   9   3       10.28      -25.55     67.96 o
 -12  10   3     2947.41     3124.69    143.37 o
 -11  10   3       31.59      -35.48     55.51 o
 -10  10   3      319.09      425.43     63.13 o
  -9  10   3       87.36      141.71     52.64 o
  -8  10   3     3957.17     3737.01    103.55 o
  -7  10   3     2420.42     2410.94    121.42 o
  -6  10   3      348.43      394.83     38.99 o
  -5  10   3      250.73      210.31     39.01 o
  -4  10   3     1038.69     1319.99     60.36 o
  -3  10   3      470.44      433.97     24.87 o
  -2  10   3      635.07      630.56     31.88 o
  -1  10   3       62.41       41.65     15.26 o
   0  10   3     5486.26     5213.80     72.25 o
   1  10   3      559.99      567.95     23.79 o
   2  10   3      528.90      513.66     24.21 o
   3  10   3      882.70      799.51     29.68 o
   4  10   3     2206.29     2081.51     46.51 o
   5  10   3     2813.14     2797.24     67.69 o
   6  10   3      159.68      198.77     30.73 o
   7  10   3     1535.49     1532.26     68.27 o
   8  10   3      137.00      118.97     46.88 o
   9  10   3      106.78       86.48     57.48 o
  10  10   3     2041.45     2241.34    134.02 o
  11  10   3       53.06       28.37     66.34 o
  12  10   3      282.08      294.83     88.35 o
 -12  11   3      158.68      143.33    108.23 o
 -11  11   3      719.47      803.21     82.38 o
 -10  11   3       58.67       42.86     91.71 o
  -9  11   3      628.64      688.85     69.76 o
  -8  11   3      616.04      731.95     76.42 o
  -7  11   3     1436.46     1427.70     73.54 o
  -6  11   3      671.27      648.71     54.03 o
  -5  11   3     4492.46     4214.43     96.38 o
  -4  11   3      346.71      253.67     40.60 o
  -3  11   3      864.13      983.29     35.10 o
  -2  11   3     3666.52     3959.41    151.35 o
  -1  11   3    12896.94    13813.99    163.52 o
   0  11   3     1732.61     1893.17     42.33 o
   1  11   3     1679.42     1672.48     40.66 o
   2  11   3       15.39       48.54     34.13 o
   3  11   3       11.16      -16.43     16.43 o
   4  11   3      101.89      125.38     69.78 o
   5  11   3       84.75       58.82     32.62 o
   6  11   3     5195.01     5270.87    101.68 o
   7  11   3     3891.73     3652.53    103.27 o
   8  11   3      221.06      271.25     63.46 o
   9  11   3      123.29      185.71     69.78 o
  10  11   3        1.68      -57.33     57.33 o
  11  11   3      325.56      301.71    110.76 o
  12  11   3     1199.66     1137.30    213.76 o
 -12  12   3     1354.66     1531.07    134.80 o
 -11  12   3       92.65       87.88     73.27 o
 -10  12   3      139.44      171.78     58.47 o
  -9  12   3       31.39       39.56     50.37 o
  -8  12   3     3516.71     3339.32    186.65 o
  -7  12   3        0.45       52.83     51.25 o
  -6  12   3     4201.61     4201.56    130.15 o
  -5  12   3       58.83       72.08     38.85 o
  -4  12   3     1003.60     1014.19     73.17 o
  -3  12   3      164.43      195.22     39.01 o
  -2  12   3    21734.28    21929.63    301.43 o
  -1  12   3      499.60      522.69     26.32 o
   0  12   3       30.85        5.64     16.56 o
   1  12   3      527.04      494.62     26.00 o
   2  12   3     3763.79     3906.43     66.31 o
   3  12   3      263.98      265.40     27.44 o
   4  12   3      229.27      254.70     26.14 o
   5  12   3        7.74      -29.67     29.67 o
   6  12   3      300.05      360.11     39.19 o
   7  12   3      891.63      934.54     59.91 o
   8  12   3     1309.59     1502.53     98.53 o
   9  12   3        1.05      -45.24     58.97 o
  10  12   3      637.99      703.85    114.08 o
  11  12   3      185.00      197.06     79.84 o
  12  12   3        3.18      145.72     84.62 o
 -11  13   3       40.91       66.13    108.52 o
 -10  13   3      205.95      181.92     60.72 o
  -9  13   3      631.01      579.26     69.43 o
  -8  13   3        2.23       18.33     65.64 o
  -7  13   3     1532.98     1322.71     81.73 o
  -6  13   3      272.37      363.11     65.22 o
  -5  13   3      200.16      249.62     55.46 o
  -4  13   3      670.08      569.61     79.75 o
  -3  13   3       15.13       38.40     29.05 o
  -2  13   3       24.34       89.02     28.66 o
  -1  13   3     6355.75     6294.72     99.04 o
   0  13   3       71.84      132.60     25.54 o
   1  13   3     4044.43     4124.12     64.72 o
   2  13   3       14.40       -4.63     22.08 o
   3  13   3      486.03      385.80     30.49 o
   4  13   3     1969.28     2220.04     73.62 o
   5  13   3    10787.20    10871.42    190.97 o
   6  13   3      570.21      509.29     49.24 o
   7  13   3      687.07      660.42    141.77 o
   8  13   3        2.47      -25.81     67.56 o
   9  13   3      997.21     1065.88     83.15 o
  10  13   3       42.44      -22.15     69.19 o
  11  13   3     1035.30     1125.65    120.12 o
 -11  14   3     1098.11     1211.57     98.96 o
 -10  14   3      730.61      966.26    200.60 o
  -9  14   3       49.23       72.08     54.69 o
  -8  14   3     1310.48     1245.05     84.68 o
  -7  14   3       80.16       55.93     47.77 o
  -6  14   3     1411.06     1311.17     97.06 o
  -5  14   3      973.91      935.89     82.62 o
  -4  14   3       83.64      201.13     53.26 o
  -3  14   3      656.47      668.56     47.39 o
  -2  14   3     9216.90     9217.48    193.44 o
  -1  14   3       14.13      108.16     27.51 o
   0  14   3     1186.57     1140.72     52.16 o
   1  14   3        4.50       15.34     22.15 o
   2  14   3       57.27       77.33     21.70 o
   3  14   3        6.92      -12.23     22.93 o
   4  14   3      271.61      181.61     37.42 o
   5  14   3       59.13       72.86     35.89 o
   6  14   3       10.28      -37.75     45.92 o
   7  14   3      343.87      283.51     67.48 o
   8  14   3      499.33      561.58     82.13 o
   9  14   3      665.53      701.65     91.38 o
  10  14   3      328.07      412.02    115.19 o
  11  14   3       13.83      -88.61     88.61 o
 -11  15   3     1998.95     2060.46    122.47 o
 -10  15   3      889.53      848.00     88.07 o
  -9  15   3     1166.71     1370.78    132.71 o
  -8  15   3      123.59       77.98     54.01 o
  -7  15   3     1388.66     1292.47     85.64 o
  -6  15   3     2629.60     2359.78    102.06 o
  -5  15   3      834.54      792.92     80.56 o
  -4  15   3     1563.17     1483.28     96.96 o
  -3  15   3     4386.83     4551.12    108.64 o
  -2  15   3      959.96      975.27     54.76 o
  -1  15   3     2919.55     3141.49     75.31 o
   0  15   3     1554.71     1444.69     60.38 o
   1  15   3     1051.51     1071.50     52.88 o
   2  15   3     3790.31     3775.34     77.08 o
   3  15   3      210.65      247.89     35.10 o
   4  15   3      323.36      350.06     42.21 o
   5  15   3     1109.50     1128.48     60.36 o
   6  15   3      333.22      332.27     50.04 o
   7  15   3       35.71       19.66     60.09 o
   8  15   3      867.03      726.03    129.59 o
   9  15   3      411.94      367.70    126.26 o
  10  15   3       55.95      137.34    104.11 o
 -10  16   3      162.94      138.09     66.11 o
  -9  16   3       27.75       30.72     58.84 o
  -8  16   3     1014.37     1073.79    106.12 o
  -7  16   3     1357.08     1290.95    157.56 o
  -6  16   3      461.55      493.05     75.99 o
  -5  16   3     5118.97     4631.77    169.30 o
  -4  16   3     3761.57     3654.38    148.41 o
  -3  16   3       27.05       30.67     36.86 o
  -2  16   3     2991.37     3131.43     90.63 o
  -1  16   3        0.78       24.60     29.72 o
   0  16   3     2512.24     2373.98     79.17 o
   1  16   3     1314.14     1296.23     66.64 o
   2  16   3        7.48        8.43     29.64 o
   3  16   3      250.07      129.28     39.30 o
   4  16   3      294.86      260.80     42.60 o
   5  16   3     1351.17     1289.82     72.94 o
   6  16   3     7339.13     7287.04    170.44 o
   7  16   3      494.81      503.70    147.31 o
   8  16   3        0.37      -55.41     64.40 o
   9  16   3      325.69      218.44     79.30 o
  10  16   3       36.46       79.75    101.90 o
 -10  17   3       41.50       37.94     78.16 o
  -9  17   3       31.82      -67.02     67.02 o
  -8  17   3        1.48       52.93     63.12 o
  -7  17   3      284.19      329.96     63.18 o
  -6  17   3      286.40      169.63     67.56 o
  -5  17   3      589.09      538.99     85.28 o
  -4  17   3     2936.03     3102.82    115.47 o
  -3  17   3     1947.63     1812.62     78.30 o
  -2  17   3      102.20      122.70     40.42 o
  -1  17   3     3447.63     3458.00     84.27 o
   0  17   3     1157.70     1191.55     80.89 o
   1  17   3      426.49      446.67     40.41 o
   2  17   3        9.07       58.15     45.87 o
   3  17   3     3152.68     3078.79     93.09 o
   4  17   3      774.46      711.81     75.56 o
   5  17   3     3002.90     2886.48    128.21 o
   6  17   3     1477.04     1300.97     89.39 o
   7  17   3      329.76      270.25    115.19 o
   8  17   3      251.91      295.05    125.16 o
   9  17   3      118.76       62.44     78.53 o
  -9  18   3      463.84      576.99     98.72 o
  -8  18   3     1335.14     1520.19    141.77 o
  -7  18   3     1955.67     1706.39    125.50 o
  -6  18   3       46.51      -39.61     60.29 o
  -5  18   3      976.60      978.81    137.34 o
  -4  18   3       65.69       41.94     58.72 o
  -3  18   3       10.57       38.42     46.31 o
  -2  18   3      367.26      385.70     54.13 o
  -1  18   3     3518.67     3599.22    110.31 o
   0  18   3      326.35      294.01     49.47 o
   1  18   3      134.54      139.45     56.94 o
   2  18   3     1962.03     1878.67    108.08 o
   3  18   3      771.11      719.37     61.65 o
   4  18   3       71.26       39.81     57.99 o
   5  18   3        1.97      -56.87     56.87 o
   6  18   3     2514.87     2437.58    172.78 o
   7  18   3     1324.04      934.80    143.99 o
   8  18   3       27.38      -64.24    110.76 o
   9  18   3       28.47      -55.38    119.62 o
  -9  19   3       12.10       93.96     84.08 o
  -8  19   3     2073.35     2109.25    145.64 o
  -7  19   3       33.08       78.42     71.59 o
  -6  19   3       30.23      -35.19     61.86 o
  -5  19   3       50.69       28.28     63.42 o
  -4  19   3     1943.84     1965.70    129.98 o
  -3  19   3        0.53        7.13     46.62 o
  -2  19   3        0.19        3.79     48.71 o
  -1  19   3       44.84       63.40     44.31 o
   0  19   3      955.03     1046.79     95.32 o
   1  19   3       46.13       28.89     71.99 o
   2  19   3     1181.86     1087.75     87.67 o
   3  19   3      170.93      156.02    108.54 o
   4  19   3      174.29      142.02     62.27 o
   5  19   3     1862.05     1857.74    111.00 o
   6  19   3      835.20      805.87     80.67 o
   7  19   3      367.95      587.02    135.12 o
   8  19   3      217.02        2.22    121.83 o
  -8  20   3      226.12      220.24     89.57 o
  -7  20   3      482.30      529.86     97.14 o
  -6  20   3      565.06      544.60     93.11 o
  -5  20   3      671.81      579.25    108.54 o
  -4  20   3       39.22      -55.87     59.92 o
  -3  20   3       26.03       -4.33     48.13 o
  -2  20   3      261.07      187.05     53.62 o
  -1  20   3     3167.00     3630.07    113.28 o
   0  20   3      462.43      348.80     66.86 o
   1  20   3      470.22      321.76    111.87 o
   2  20   3        1.31       25.58     60.17 o
   3  20   3      492.60      463.98     85.28 o
   4  20   3      236.04      213.24     67.48 o
   5  20   3      287.79      238.43     69.72 o
   6  20   3        5.00        4.06     62.28 o
   7  20   3       42.95      139.56    124.05 o
  -7  21   3      147.72       64.11     81.43 o
  -6  21   3       90.32      -24.37     98.57 o
  -5  21   3        5.04      -70.89     70.89 o
  -4  21   3       56.09      -15.00     64.88 o
  -3  21   3      474.79      620.07     81.41 o
  -2  21   3     1407.61     1439.89     91.92 o
  -1  21   3       74.09       48.50     54.35 o
   0  21   3        5.95       22.06     58.60 o
   1  21   3       50.04       52.44     62.60 o
   2  21   3     1046.82      816.59     85.36 o
   3  21   3      180.64      217.69     68.44 o
   4  21   3       28.29       27.07     62.27 o
   5  21   3      143.99      204.94     71.82 o
   6  21   3     1937.86     1740.12    110.61 o
   7  21   3      177.82      -37.66    121.83 o
  -6  22   3       42.61      -28.22     78.27 o
  -5  22   3       18.86       14.51    100.79 o
  -4  22   3        6.64      -30.29     72.00 o
  -3  22   3      734.30      682.61     78.39 o
  -2  22   3     1878.92     1848.10    104.62 o
  -1  22   3       67.02       70.89     97.47 o
   0  22   3      125.20      147.48     65.90 o
   1  22   3        1.20      -59.46     59.46 o
   2  22   3      315.50      254.07     72.00 o
   3  22   3      740.84      619.85     82.13 o
   4  22   3      234.74       49.88     69.72 o
   5  22   3        1.70      -30.51     68.64 o
   6  22   3      424.61      458.82     79.05 o
  -5  23   3      667.42      666.82    115.19 o
  -4  23   3      578.84      421.28    135.12 o
  -3  23   3       27.52       87.00    117.85 o
  -2  23   3      216.27      327.84    117.40 o
  -1  23   3        6.01      -99.68     99.68 o
   0  23   3       43.83       34.95     62.27 o
   1  23   3      222.35      286.34     75.96 o
   2  23   3      164.77      240.05     74.39 o
   3  23   3        0.24        5.87     66.86 o
   4  23   3      768.66      738.08     89.12 o
  -3  24   3      640.52      491.77    135.12 o
  -2  24   3       18.12       -4.43    110.76 o
  -1  24   3     1339.99     1942.69    183.86 o
   0  24   3     1000.50     1027.52     90.38 o
   1  24   3       31.00       59.67     93.04 o
   2  24   3      111.52       77.59     58.27 o
   3  24   3     1408.14     1231.22    167.24 o
  -3 -22   4      264.78      135.12    124.05 o
  -2 -22   4      167.13      177.97     84.18 o
  -1 -22   4      480.20      413.71     81.95 o
   0 -22   4      328.99      175.68     76.56 o
   1 -22   4       35.39       17.43     71.26 o
   2 -22   4     1169.82     1180.12    146.20 o
   3 -22   4      809.96      708.85    135.12 o
   4 -22   4      125.26       37.66    110.76 o
  -4 -21   4        1.60      -17.72    112.97 o
  -3 -21   4      108.62       39.95     65.15 o
  -2 -21   4      230.23      223.45     71.84 o
  -1 -21   4     1535.04     1473.32    106.37 o
   0 -21   4       32.40       48.99     66.86 o
   1 -21   4      172.02      124.05     68.92 o
   2 -21   4       59.48       56.59     67.13 o
   3 -21   4      578.36      746.03     82.47 o
   4 -21   4       13.21        6.65    104.11 o
   5 -21   4       68.98      129.31     86.67 o
   6 -21   4      183.36      252.42     94.73 o
  -5 -20   4       64.49       39.87    124.05 o
  -4 -20   4       21.94        9.93     57.28 o
  -3 -20   4       77.77      111.54     63.52 o
  -2 -20   4       39.25       41.66     67.56 o
  -1 -20   4      129.64      115.14    124.05 o
   0 -20   4      604.61      597.85     79.88 o
   1 -20   4      206.07      228.82     70.64 o
   2 -20   4      183.60      219.46     62.65 o
   3 -20   4      697.36      801.07     73.59 o
   4 -20   4        2.62      -60.75     60.75 o
   5 -20   4      187.87      218.86     73.74 o
   6 -20   4      401.10      437.94    112.86 o
   7 -20   4       53.93       35.72     75.00 o
  -6 -19   4      439.49      513.92    139.56 o
  -5 -19   4        1.37      -93.04    112.97 o
  -4 -19   4       70.26       47.53     56.68 o
  -3 -19   4      202.74      106.38     61.02 o
  -2 -19   4       14.25       16.14     57.77 o
  -1 -19   4        1.04      -57.48     57.48 o
   0 -19   4        0.23       56.07     62.13 o
   1 -19   4       80.41      210.32     85.13 o
   2 -19   4     1424.81     1234.56     83.64 o
   3 -19   4      219.64      193.29     59.84 o
   4 -19   4      136.82      -20.83     60.35 o
   5 -19   4      657.40      734.46     71.83 o
   6 -19   4        3.43       24.57     55.22 o
   7 -19   4      287.86      303.88     79.03 o
   8 -19   4       20.46       -1.42     72.66 o
  -7 -18   4     1065.81     1136.98    175.00 o
  -6 -18   4      276.86      274.68    121.83 o
  -5 -18   4       29.35      -11.08    108.54 o
  -4 -18   4      315.70      398.29     62.98 o
  -3 -18   4      308.18      165.31     61.88 o
  -2 -18   4       50.60       12.37     43.80 o
  -1 -18   4      327.36      328.03     68.71 o
   0 -18   4     2298.64     2456.20    123.71 o
   1 -18   4        0.80       23.10     64.00 o
   2 -18   4        1.58      -51.28     51.28 o
   3 -18   4       59.19       -7.90     44.55 o
   4 -18   4      371.03      360.54     45.12 o
   5 -18   4       68.77       -1.14     50.03 o
   6 -18   4      298.83      305.68     73.54 o
   7 -18   4      315.82      386.27     88.04 o
   8 -18   4      393.31      602.72    126.92 o
   9 -18   4       16.96      117.35     75.50 o
  -8 -17   4     1950.23     2382.20    159.19 o
  -7 -17   4      178.44      224.76     69.41 o
  -6 -17   4      149.23      179.78     64.36 o
  -5 -17   4      303.26      202.97     75.67 o
  -4 -17   4       66.91       18.47     44.32 o
  -3 -17   4     1159.21     1167.29    256.96 o
  -2 -17   4     1303.79     1129.75     69.34 o
  -1 -17   4      653.59      612.40     74.75 o
   0 -17   4       28.05       91.52     59.27 o
   1 -17   4        3.16        3.68     75.53 o
   2 -17   4      191.23      150.21     89.38 o
   3 -17   4     7300.31     7361.79    189.31 o
   4 -17   4       80.95       66.63     39.32 o
   5 -17   4      403.97      511.75     98.16 o
   6 -17   4       13.74       77.13     90.48 o
   7 -17   4     1665.45     1534.65    109.10 o
   8 -17   4      131.68      144.02    101.30 o
   9 -17   4      170.78      113.32     98.76 o
  -8 -16   4        1.97      -69.72     69.72 o
  -7 -16   4     1583.81     1776.10    132.15 o
  -6 -16   4     1837.03     1953.80    105.15 o
  -5 -16   4      271.48      307.41     61.78 o
  -4 -16   4      637.10      657.89     57.36 o
  -3 -16   4     1522.14     1582.44     82.69 o
  -2 -16   4      381.11      408.88     40.55 o
  -1 -16   4     1079.92      861.55     76.58 o
   0 -16   4     1440.58     1465.50     92.38 o
   1 -16   4      641.61      675.95     85.55 o
   2 -16   4     2860.34     2827.85     95.86 o
   3 -16   4     1070.66     1056.64     81.30 o
   4 -16   4     1773.80     1834.29    110.97 o
   5 -16   4      270.72      298.52     52.47 o
   6 -16   4     3057.15     3365.26    111.50 o
   7 -16   4      410.39      193.43     81.10 o
   8 -16   4       19.35       55.61     61.74 o
   9 -16   4      152.21      106.67     71.89 o
  10 -16   4     1499.31     1603.25    118.88 o
  -9 -15   4       10.66      -36.62     75.04 o
  -8 -15   4      159.93       23.34     72.92 o
  -7 -15   4      353.92      368.84     79.75 o
  -6 -15   4      385.30      473.33     65.63 o
  -5 -15   4     1353.21     1446.08    101.19 o
  -4 -15   4      656.99      602.50     83.54 o
  -3 -15   4     2180.34     2124.50    104.39 o
  -2 -15   4      699.36      729.42     51.67 o
  -1 -15   4      417.55      379.66     44.75 o
   0 -15   4     1642.81     1536.25     75.39 o
   1 -15   4     2121.27     2171.20     79.54 o
   2 -15   4     4064.91     4213.01    168.18 o
   3 -15   4     1855.70     2043.91     74.46 o
   4 -15   4     4922.91     4827.47    103.84 o
   5 -15   4      333.01      216.40     47.95 o
   6 -15   4      966.83      947.54     69.44 o
   7 -15   4      726.53      805.63     81.83 o
   8 -15   4      408.86      350.22     72.63 o
   9 -15   4      498.78      499.30     79.80 o
  10 -15   4        2.35       61.47     69.62 o
 -10 -14   4      124.38      217.09    106.33 o
  -9 -14   4     1333.82     1413.27    166.14 o
  -8 -14   4      811.54      754.70     98.72 o
  -7 -14   4      875.26     1007.16    100.29 o
  -6 -14   4      478.13      499.94     65.54 o
  -5 -14   4      255.80      287.42     55.68 o
  -4 -14   4        8.22      -21.48     36.13 o
  -3 -14   4       23.12       32.32     48.77 o
  -2 -14   4      355.15      320.01     46.07 o
  -1 -14   4       41.35       46.89     32.97 o
   0 -14   4        9.30      -24.68     24.68 o
   1 -14   4     2478.05     2627.80     69.40 o
   2 -14   4       42.21       -5.25     33.75 o
   3 -14   4     8456.93     8578.24    148.25 o
   4 -14   4        5.89      -31.70     31.70 o
   5 -14   4      282.10      154.14     44.54 o
   6 -14   4      801.97      728.30     61.96 o
   7 -14   4     1030.12      960.79     83.62 o
   8 -14   4      153.88      194.58     64.11 o
   9 -14   4      788.24      926.46    167.20 o
  10 -14   4       13.44      113.79     67.76 o
  11 -14   4      566.34      679.39     92.25 o
 -10 -13   4        0.41       17.72     93.04 o
  -9 -13   4        4.66      128.48     90.82 o
  -8 -13   4     1608.99     1767.70    166.14 o
  -7 -13   4       32.05      -68.67     68.67 o
  -6 -13   4     1298.00     1497.49     87.08 o
  -5 -13   4     1838.74     1773.52     88.87 o
  -4 -13   4      230.17      173.52     36.13 o
  -3 -13   4     1492.21     1515.62     65.00 o
  -2 -13   4      669.75      753.04     49.95 o
  -1 -13   4      472.69      423.41     37.82 o
   0 -13   4      103.46      103.69     25.14 o
   1 -13   4     2821.13     2831.91     63.23 o
   2 -13   4     1389.76     1481.60     56.94 o
   3 -13   4     1689.18     1531.98     55.43 o
   4 -13   4        0.80       -9.44     30.71 o
   5 -13   4     1091.49     1008.20     55.35 o
   6 -13   4      135.33      216.20     44.54 o
   7 -13   4     2426.26     2207.38    117.74 o
   8 -13   4      643.20      505.73     73.38 o
   9 -13   4       13.80       42.49     96.50 o
  10 -13   4     1391.73     1344.56    102.32 o
  11 -13   4      787.81      832.68     96.06 o
 -10 -12   4      407.37      407.59    115.19 o
  -9 -12   4     5701.12     5509.10    270.25 o
  -8 -12   4     1563.77     1723.39    159.49 o
  -7 -12   4      198.04      228.16     84.18 o
  -6 -12   4      890.74      868.34    110.76 o
  -5 -12   4     2485.71     2614.38    105.06 o
  -4 -12   4     1074.81      981.57     59.54 o
  -3 -12   4     4998.91     5068.79    100.22 o
  -2 -12   4      864.43      919.11     70.66 o
  -1 -12   4     2663.92     2605.44     61.31 o
   0 -12   4     2816.82     3043.59     61.88 o
   1 -12   4     9500.74     9657.09    129.44 o
   2 -12   4     3859.40     3836.17     71.59 o
   3 -12   4     1583.52     1433.58     54.82 o
   4 -12   4       64.51       73.43     29.54 o
   5 -12   4       25.40        4.24     42.51 o
   6 -12   4      323.85      364.89     43.53 o
   7 -12   4      486.95      456.39     53.94 o
   8 -12   4      865.15      881.19     66.54 o
   9 -12   4     1319.62     1106.09     90.01 o
  10 -12   4       32.88       75.37     60.91 o
  11 -12   4       60.13      116.80     68.48 o
  12 -12   4      423.79      285.35     96.82 o
 -11 -11   4      270.13      310.12    106.33 o
 -10 -11   4       26.01       50.95     86.39 o
  -9 -11   4       37.93      -13.29     75.32 o
  -8 -11   4       21.81       17.72     70.89 o
  -7 -11   4     1851.67     1566.12    143.99 o
  -6 -11   4      273.35      365.50     81.96 o
  -5 -11   4     2570.79     2465.65     94.67 o
  -4 -11   4      336.42      304.93     58.51 o
  -3 -11   4      411.18      445.26     36.77 o
  -2 -11   4     6658.27     6802.99    114.50 o
  -1 -11   4      788.08      769.73     34.20 o
   0 -11   4      382.28      389.16     26.58 o
   1 -11   4       59.56       86.87     24.33 o
   2 -11   4      168.56      219.47     25.09 o
   3 -11   4        0.86      -23.69     24.07 o
   4 -11   4     3550.44     3476.74     73.75 o
   5 -11   4      973.81      949.48     51.13 o
   6 -11   4     1252.38     1240.95     60.87 o
   7 -11   4     2281.60     2288.51    109.06 o
   8 -11   4      841.16      911.35     78.23 o
   9 -11   4      170.09      206.87     59.53 o
  10 -11   4       30.02      -17.37     55.08 o
  11 -11   4      184.96      261.57     71.62 o
  12 -11   4      169.14      198.60     78.14 o
 -11 -10   4     1604.52     1621.58    131.43 o
 -10 -10   4      128.65      180.90     83.07 o
  -9 -10   4      521.46      587.02    108.54 o
  -8 -10   4      417.70      334.49     88.61 o
  -7 -10   4      888.54      934.80    110.76 o
  -6 -10   4       79.00      139.56     66.45 o
  -5 -10   4      495.10      552.27     80.24 o
  -4 -10   4       98.11      204.45     36.08 o
  -3 -10   4     5051.89     5144.66     95.15 o
  -2 -10   4     2532.86     2691.25     49.44 o
  -1 -10   4     7048.10     7248.74    106.19 o
   0 -10   4      115.12      141.21     21.52 o
   1 -10   4    17053.62    16730.04    212.54 o
   3 -10   4       70.84       44.70     21.52 o
   4 -10   4      106.73       86.65     25.74 o
   5 -10   4      351.48      403.85     40.02 o
   6 -10   4       31.77       43.86     36.75 o
   7 -10   4     1892.65     1865.99     94.83 o
   8 -10   4       33.96      -32.65     45.47 o
   9 -10   4       22.15       12.14     44.11 o
  10 -10   4       28.18       77.58     58.50 o
  11 -10   4      611.64      760.18     72.11 o
  12 -10   4      194.96      266.21     78.22 o
 -11  -9   4      185.20      233.48     84.18 o
 -10  -9   4        7.19      -60.24     60.24 o
  -9  -9   4       23.09      115.27     61.70 o
  -8  -9   4     5975.00     6388.33    204.61 o
  -7  -9   4       34.09       17.72     64.24 o
  -6  -9   4      731.40      801.33    140.66 o
  -5  -9   4      575.68      627.12     52.35 o
  -4  -9   4     4130.17     4138.05    122.73 o
  -2  -9   4      128.31      209.81     23.48 o
  -1  -9   4     1022.62     1070.92     31.81 o
   0  -9   4      286.42      246.02     19.68 o
   1  -9   4      308.23      303.37     27.78 o
   2  -9   4        1.22        5.71     16.67 o
   3  -9   4        1.01       -1.20     19.25 o
   4  -9   4     3304.49     3181.31     60.80 o
   5  -9   4      256.52      307.32     38.24 o
   6  -9   4      255.57      201.09     47.50 o
   7  -9   4     1169.61     1143.42     76.77 o
   8  -9   4     1258.72     1228.68     69.52 o
   9  -9   4      100.77      273.22     62.41 o
  10  -9   4      667.81      652.17     79.29 o
  11  -9   4       42.19       66.89     51.77 o
  12  -9   4     1094.13     1043.88     82.73 o
 -12  -8   4        0.85       24.37     90.82 o
 -11  -8   4      455.68      399.05     83.18 o
 -10  -8   4        0.39     -163.46    178.32 o
  -9  -8   4      119.08      165.55     63.31 o
  -8  -8   4        2.98        8.06     66.45 o
  -7  -8   4       24.76       76.23     50.81 o
  -6  -8   4     2188.51     2239.66     87.99 o
  -5  -8   4    11161.05    11260.96    237.35 o
  -4  -8   4        8.34       53.26     31.29 o
  -3  -8   4     3008.09     2954.52     58.31 o
  -2  -8   4      237.21      209.12     20.38 o
  -1  -8   4    28004.46    28427.84    312.44 o
   0  -8   4      582.70      606.40     32.78 o
   1  -8   4       16.72       -0.20     14.76 o
   2  -8   4      392.68      394.54     22.02 o
   3  -8   4      432.62      425.95     26.64 o
   4  -8   4     1481.94     1682.15     44.53 o
   5  -8   4      650.57      611.29     42.81 o
   6  -8   4      847.17      874.95     53.06 o
   7  -8   4     5829.74     6147.46    137.31 o
   8  -8   4      891.88      859.22     61.28 o
   9  -8   4       56.04       61.53     43.19 o
  10  -8   4        0.18       35.66     46.86 o
  11  -8   4       41.96      107.07     53.10 o
  12  -8   4       83.75       80.68     57.09 o
  13  -8   4       18.44       -3.11     54.19 o
 -12  -7   4     1032.94     1092.39    245.88 o
 -11  -7   4      743.51      917.48    100.77 o
 -10  -7   4      161.63       19.42    135.12 o
  -9  -7   4       28.40      125.42     86.39 o
  -8  -7   4     2627.69     2621.57    182.75 o
  -7  -7   4      237.16      195.82     55.29 o
  -6  -7   4        2.07       -8.43     33.83 o
  -5  -7   4       67.36       61.19     29.09 o
  -4  -7   4      200.72      238.67     39.92 o
  -3  -7   4     3538.04     3545.33     80.01 o
  -2  -7   4    19959.95    20021.88    226.05 o
  -1  -7   4      114.71       97.27     14.67 o
   0  -7   4    19917.55    21356.85    238.18 o
   1  -7   4     1667.76     1618.09    100.70 o
   2  -7   4    12998.56    12780.24    152.11 o
   3  -7   4       12.08       39.31     18.13 o
   4  -7   4      308.30      301.04     24.18 o
   5  -7   4      193.36      208.98     29.51 o
   6  -7   4     3843.59     3758.01    108.65 o
   7  -7   4     1460.11     1423.20     67.80 o
   8  -7   4      648.89      485.09     52.53 o
   9  -7   4     3304.20     3082.52    101.73 o
  10  -7   4        6.68      -37.61     44.62 o
  11  -7   4        1.95       -2.41     47.47 o
  12  -7   4       68.06      184.92     58.29 o
  13  -7   4      136.65       70.83     54.48 o
 -12  -6   4        6.01       38.30    110.76 o
 -11  -6   4      137.43      188.54     72.53 o
 -10  -6   4      221.46      162.25     64.06 o
  -9  -6   4      515.17      504.18     73.28 o
  -8  -6   4      206.31      230.45     86.39 o
  -7  -6   4     1732.74     1580.17     77.45 o
  -6  -6   4     1302.22     1231.66     65.83 o
  -5  -6   4     4471.58     4489.12     95.94 o
  -4  -6   4      239.87      191.83     24.31 o
  -3  -6   4       38.53       46.52     20.89 o
  -2  -6   4     3046.12     3098.56     54.84 o
  -1  -6   4     4293.66     3937.97     54.08 o
   0  -6   4       31.65       60.79     15.07 o
   1  -6   4     9730.50     9121.90    119.67 o
   2  -6   4     4961.97     5107.84     71.91 o
   3  -6   4     1874.35     1969.72     43.04 o
   4  -6   4      237.97      340.62     22.91 o
   5  -6   4    11497.11    10511.01    161.30 o
   6  -6   4     1023.99      964.37     50.58 o
   7  -6   4      172.59      208.97     33.14 o
   8  -6   4     1573.87     1448.82     71.80 o
   9  -6   4      993.87      982.53     65.61 o
  10  -6   4      793.92      796.68     64.89 o
  11  -6   4      124.12      127.85     52.41 o
  12  -6   4      391.91      517.89     57.15 o
  13  -6   4        1.98       72.67     54.23 o
 -12  -5   4      154.78       14.72     81.96 o
 -11  -5   4     3884.77     4349.63    172.44 o
 -10  -5   4     1433.89     1448.68    108.42 o
  -9  -5   4     2801.16     2754.04    151.74 o
  -8  -5   4       53.38       70.71     48.73 o
  -7  -5   4      600.53      584.81     52.76 o
  -6  -5   4      306.70      294.40     39.74 o
  -5  -5   4     2170.19     2073.58     72.28 o
  -4  -5   4       78.11       92.67     23.48 o
  -3  -5   4      323.87      366.90     27.06 o
  -2  -5   4    15823.69    15582.78    269.53 o
  -1  -5   4     7656.06     7464.60     85.77 o
   0  -5   4      553.64      634.93     23.13 o
   1  -5   4      567.21     1043.27     68.23 o
   2  -5   4     3469.25     3336.80     67.71 o
   3  -5   4       80.15      125.88     16.86 o
   4  -5   4     7074.47     7182.74     93.95 o
   5  -5   4     5040.65     5187.48     95.65 o
   6  -5   4      128.95      100.83     34.66 o
   7  -5   4       38.56       49.16     29.57 o
   8  -5   4     5685.50     5332.43    127.22 o
   9  -5   4     2834.75     2692.18    108.39 o
  10  -5   4       33.07      -27.25     42.22 o
  11  -5   4       49.00       58.85     51.04 o
  12  -5   4     1026.43      852.92     63.77 o
  13  -5   4       23.05      -53.17     53.17 o
 -12  -4   4       51.79      -43.21     61.72 o
 -11  -4   4      774.75      694.15    114.08 o
 -10  -4   4      106.07       59.92     56.02 o
  -9  -4   4        2.76      -62.02     62.02 o
  -8  -4   4     2409.95     2347.03    107.45 o
  -7  -4   4     3761.50     3759.47    108.56 o
  -6  -4   4      942.20      820.50     41.46 o
  -5  -4   4      394.75      425.09     31.70 o
  -4  -4   4      115.44      136.08     19.58 o
  -3  -4   4      618.20      615.02     33.27 o
  -2  -4   4     1777.69     1589.22     55.57 o
  -1  -4   4        7.31       20.53     10.89 o
   0  -4   4     5425.52     5425.07     65.07 o
   1  -4   4     1863.35     1647.45     40.79 o
   2  -4   4     9797.24     8782.18     99.34 o
   3  -4   4     9719.10     9532.81    115.71 o
   4  -4   4     2808.10     2805.61     54.05 o
   5  -4   4      794.45      987.14     39.76 o
   6  -4   4     2528.36     2199.22     61.89 o
   7  -4   4      182.62      162.13     31.44 o
   8  -4   4      182.62      175.56     42.04 o
   9  -4   4     2316.01     2280.59     87.25 o
  10  -4   4       38.50       27.02     43.15 o
  11  -4   4     4074.98     3975.79    105.33 o
  12  -4   4      312.83      338.00     59.28 o
  13  -4   4       86.08       92.49     57.90 o
 -13  -3   4      927.49      839.55    124.05 o
 -12  -3   4        3.69       10.33     88.61 o
 -11  -3   4      635.36      564.94    112.97 o
 -10  -3   4      782.27      990.12     88.50 o
  -9  -3   4        5.51      -11.78     46.26 o
  -8  -3   4     1428.52     1424.66    156.17 o
  -7  -3   4     1761.83     1748.30     63.42 o
  -6  -3   4      142.92      141.49     25.00 o
  -5  -3   4     2836.09     2553.12     52.20 o
  -4  -3   4     3921.78     3622.82     59.93 o
  -3  -3   4     1978.10     1964.92     44.12 o
  -2  -3   4     1893.70     1980.06     54.97 o
  -1  -3   4      747.47      710.79     24.87 o
   0  -3   4      567.05      503.55     16.34 o
   1  -3   4     3988.62     3916.15     71.94 o
   2  -3   4     4969.09     4593.62     58.63 o
   3  -3   4     1761.36     1884.90     50.53 o
   4  -3   4      178.31      136.80     17.59 o
   5  -3   4    11176.77    10644.75    158.48 o
   6  -3   4     7469.57     7585.28    154.23 o
   7  -3   4     2376.76     2298.10     69.65 o
   8  -3   4     1444.45     1361.44     66.42 o
   9  -3   4      333.26      276.06     47.21 o
  10  -3   4       37.44       67.17     37.09 o
  11  -3   4      740.59      894.42    102.63 o
  12  -3   4      823.61      852.98     98.48 o
  13  -3   4      232.04       66.85     78.01 o
 -13  -2   4        1.23        8.86     81.96 o
 -12  -2   4       86.43       69.97     80.85 o
 -11  -2   4       62.97       93.04     94.14 o
 -10  -2   4     5419.08     4905.45    343.35 o
  -9  -2   4        0.98        5.36     44.43 o
  -8  -2   4       71.30      102.48     33.42 o
  -7  -2   4      720.13      671.93     43.28 o
  -6  -2   4     2343.73     2645.68     59.62 o
  -5  -2   4      434.27      369.29     22.13 o
  -4  -2   4    27282.52    27612.69    327.44 o
  -3  -2   4        0.81       18.14     10.44 o
  -2  -2   4    15195.51    15037.12    198.26 o
  -1  -2   4       45.99       56.25     12.46 o
   0  -2   4     1863.70     1665.56     31.18 o
   1  -2   4      205.14      190.26     13.35 o
   2  -2   4     1537.82     1347.35     40.98 o
   3  -2   4      174.16      205.03     19.85 o
   4  -2   4     2904.15     3022.04     54.07 o
   5  -2   4      354.59      422.14     28.86 o
   6  -2   4      248.87      271.02     33.02 o
   7  -2   4       17.75       39.16     31.75 o
   8  -2   4     1840.58     1838.27     75.04 o
   9  -2   4     1991.99     2067.55     64.95 o
  10  -2   4     2357.30     2091.12     93.04 o
  11  -2   4        3.44      -42.43     46.90 o
  12  -2   4     2345.00     2485.82    129.17 o
  13  -2   4      546.41      490.15     74.35 o
 -13  -1   4      457.05      538.28    108.54 o
 -12  -1   4       22.00        1.69     60.37 o
 -11  -1   4     5392.22     5306.53    194.93 o
 -10  -1   4        9.11       48.58     50.65 o
  -9  -1   4     1416.00     1335.41     88.92 o
  -8  -1   4      563.84      526.48     44.61 o
  -7  -1   4    16293.21    15161.72    247.62 o
  -6  -1   4      248.22      233.16     24.87 o
  -5  -1   4     5432.24     5537.45     83.01 o
  -4  -1   4      339.81      335.94     18.87 o
  -3  -1   4     3626.51     3062.54     48.46 o
  -2  -1   4       74.68       56.05     11.51 o
  -1  -1   4    58103.18    56307.53    638.06 o
   0  -1   4      557.34      505.80     15.63 o
   1  -1   4    32776.96    32771.57    324.56 o
   2  -1   4     4512.78     4344.34     58.45 o
   3  -1   4    35086.81    35424.07    565.75 o
   4  -1   4      383.68      367.82     20.49 o
   5  -1   4    14174.25    14455.79    203.91 o
   6  -1   4     2776.99     2469.90    104.56 o
   7  -1   4      378.12      370.38     30.06 o
   8  -1   4     2295.27     2187.62     63.25 o
   9  -1   4      101.76       92.78     36.14 o
  10  -1   4      114.77       78.29     51.90 o
  11  -1   4      915.94      992.33     78.97 o
  12  -1   4     1380.71     1518.16     87.50 o
  13  -1   4      157.48      194.30     66.23 o
 -13   0   4       51.89      208.56     77.78 o
 -12   0   4      176.85      143.94     70.89 o
 -11   0   4        0.00      -27.97    166.14 o
 -10   0   4     3615.49     3625.73    142.86 o
  -9   0   4      791.86      731.95     60.04 o
  -8   0   4     2953.78     3047.20     85.77 o
  -7   0   4      537.03      447.60     41.56 o
  -6   0   4      702.95      675.28     37.62 o
  -5   0   4       30.14        9.18     14.61 o
  -4   0   4     6605.82     6387.82     88.23 o
  -3   0   4      354.88      335.48     15.16 o
  -2   0   4    40388.11    40374.11    503.63 o
  -1   0   4     9045.29     8806.50    128.36 o
   0   0   4    41438.76    41956.18    652.57 o
   1   0   4     2253.65     2196.45     29.30 o
   2   0   4    25556.05    24333.61    283.21 o
   3   0   4      585.42      574.99     20.04 o
   4   0   4    19268.91    19166.27    385.63 o
   5   0   4      903.55      790.81     84.18 o
   6   0   4    18965.40    18271.27    252.86 o
   7   0   4     1036.32      940.41     36.52 o
   8   0   4       92.04       87.37     30.85 o
   9   0   4      306.14      260.26     39.91 o
  10   0   4     7392.02     7105.19    346.91 o
  11   0   4        0.44      -54.05     54.05 o
  12   0   4      202.39      332.69     59.28 o
  13   0   4      104.77      103.00     72.10 o
  14   0   4       17.78      -90.82     90.82 o
 -13   1   4      586.75      716.63    230.38 o
 -12   1   4       18.98       -1.31     60.24 o
 -11   1   4      830.97      634.07     87.50 o
 -10   1   4      179.37      212.07     52.26 o
  -9   1   4     4042.63     3796.86    123.76 o
  -8   1   4      805.57      721.21     48.52 o
  -7   1   4     1588.86     1484.23     49.39 o
  -6   1   4       40.92       -7.34     25.46 o
  -5   1   4      612.58      688.10     51.48 o
  -4   1   4       49.60       31.70     12.16 o
  -3   1   4     7636.17     7486.09    134.23 o
  -2   1   4       20.38       37.61     19.10 o
  -1   1   4   110954.27   107157.44   6723.52 o
   0   1   4     1358.08     1302.78     26.00 o
   1   1   4    32386.94    32458.31    344.67 o
   2   1   4      843.07      766.81     19.65 o
   3   1   4      549.81      612.76     18.84 o
   4   1   4       44.93       49.99     14.54 o
   6   1   4      294.41      308.50     36.98 o
   7   1   4     4455.85     4099.67     94.03 o
   8   1   4      185.73      201.51     33.22 o
   9   1   4     5505.89     5399.27    115.92 o
  10   1   4     2060.90     2142.08     88.46 o
  11   1   4     3406.30     3227.14    175.21 o
  12   1   4     1135.56     1187.84     91.13 o
  13   1   4      941.80      896.45    104.02 o
 -13   2   4      222.17      129.25    106.33 o
 -12   2   4       87.04       90.34     64.97 o
 -11   2   4       99.18      111.51    105.22 o
 -10   2   4     2677.08     2814.26    106.73 o
  -9   2   4      258.34      234.76     50.63 o
  -8   2   4      486.61      483.83     70.18 o
  -7   2   4      526.64      501.05     31.68 o
  -6   2   4      378.13      345.42     21.77 o
  -5   2   4      769.21      764.79     30.02 o
  -4   2   4       52.93      -14.28     14.67 o
  -3   2   4       40.66       22.91     19.10 o
  -2   2   4     2795.02     2697.81     79.00 o
  -1   2   4     1751.71     1881.21     44.62 o
   0   2   4      152.25      238.61     14.46 o
   1   2   4     1943.63     1923.85     25.57 o
   2   2   4     1498.41     1623.30     28.49 o
   3   2   4      243.32      247.19     14.16 o
   4   2   4      506.11      563.04     32.17 o
   5   2   4       13.96       -1.94     14.17 o
   6   2   4    27273.38    25475.56    315.41 o
   7   2   4        5.91      -22.72     22.72 o
   8   2   4      792.12      635.41     43.67 o
   9   2   4      304.09      354.42     42.65 o
  10   2   4      728.54      739.83     59.28 o
  11   2   4        9.99       -4.98     44.06 o
  12   2   4     1273.09     1556.11    134.02 o
  13   2   4       76.20      134.41     96.36 o
 -13   3   4      761.56      677.04     95.25 o
 -12   3   4      321.77      367.71     75.46 o
 -11   3   4       64.36      -38.18     48.34 o
 -10   3   4      417.72      357.79     56.10 o
  -9   3   4     5081.21     5243.91    139.29 o
  -8   3   4     1617.43     1519.94     55.66 o
  -7   3   4      194.34      125.42     23.89 o
  -6   3   4       18.51        7.58     26.90 o
  -5   3   4     1728.30     2158.55     47.35 o
  -4   3   4     5258.65     5883.88    137.30 o
  -3   3   4    42582.54    45914.55    634.84 o
  -2   3   4        1.56       13.29     17.72 o
  -1   3   4       99.77       88.39      9.00 o
   0   3   4        9.93       19.73     16.76 o
   1   3   4    16027.08    15576.36    141.08 o
   2   3   4     3789.22     3682.72     50.43 o
   3   3   4      291.38      360.78     15.82 o
   4   3   4      502.76      563.95     20.32 o
   5   3   4     3112.99     2784.97     49.50 o
   6   3   4      269.04      351.61     34.58 o
   7   3   4     2103.10     1936.96     58.45 o
   8   3   4      360.16      206.06     37.20 o
   9   3   4    11513.06    10822.34    182.94 o
  10   3   4      290.27      351.52     50.18 o
  11   3   4       64.18       70.42     52.84 o
  12   3   4       76.62       14.45     83.07 o
  13   3   4     2773.75     2998.67    157.48 o
 -13   4   4     1117.94     1064.10    106.90 o
 -12   4   4        3.89       64.21     81.96 o
 -11   4   4       10.07      -49.70     49.70 o
 -10   4   4      329.18      416.74     59.60 o
  -9   4   4      112.32       63.98     34.59 o
  -8   4   4     3325.01     3183.18     89.45 o
  -7   4   4      145.62      140.86     24.08 o
  -6   4   4     9173.47     9288.64    139.52 o
  -5   4   4        0.54        5.24     22.38 o
  -4   4   4       36.82      114.74     20.46 o
  -3   4   4     2421.08     2582.73     64.91 o
  -2   4   4      849.72      882.98     67.15 o
  -1   4   4      386.93      424.89     16.89 o
   0   4   4      672.81      655.07     27.01 o
   1   4   4      145.78      188.51     10.07 o
   2   4   4   180718.27   184348.53   1699.52 o
   3   4   4     4503.40     4368.61     56.39 o
   4   4   4     8216.84     7979.54     87.95 o
   5   4   4       14.33       17.16     14.23 o
   6   4   4      678.39      846.09     35.89 o
   7   4   4      400.57      474.27     48.76 o
   8   4   4     1185.20     1076.52     46.30 o
   9   4   4      718.74      713.11     49.15 o
  10   4   4       98.27      102.32     41.69 o
  11   4   4       17.51       73.52     61.20 o
  12   4   4     2056.93     1822.26    129.32 o
  13   4   4       43.90      100.85     73.28 o
 -13   5   4       15.46      -47.84     68.00 o
 -12   5   4        6.74      -30.14     54.85 o
 -11   5   4      256.35      194.24     76.59 o
 -10   5   4       12.47      -32.44     47.41 o
  -9   5   4       10.89      -37.08     37.08 o
  -8   5   4     2053.03     2008.72     99.76 o
  -7   5   4      319.03      338.67     28.88 o
  -6   5   4     7254.64     7392.37    196.31 o
  -5   5   4     3389.12     3865.43     77.06 o
  -4   5   4      600.89      665.72     29.24 o
  -3   5   4    18293.75    18623.70    268.96 o
  -2   5   4     9254.38     8832.10    150.47 o
  -1   5   4     3651.41     3806.88     65.84 o
   0   5   4    48233.44    51281.79    712.41 o
   1   5   4      194.94      202.33     11.07 o
   2   5   4     5452.87     5600.90     62.32 o
   3   5   4      214.24      164.13     13.31 o
   4   5   4     1500.28     1513.17     31.16 o
   5   5   4     4616.90     4910.03     63.12 o
   6   5   4     1776.38     1776.05     99.15 o
   7   5   4    37438.34    37790.36    459.56 o
   8   5   4      543.27      480.76     36.41 o
   9   5   4      436.39      436.61     47.87 o
  10   5   4      277.54      346.33     67.02 o
  11   5   4      371.18      475.73     97.47 o
  12   5   4        2.93      -62.65     62.65 o
  13   5   4      755.77      837.24    105.92 o
 -13   6   4      510.53      511.70    108.54 o
 -12   6   4       34.11       55.30     55.95 o
 -11   6   4       70.85       96.12     74.98 o
 -10   6   4      337.53      323.52     87.74 o
  -9   6   4     1078.54     1172.12     71.12 o
  -8   6   4      175.67      185.53     36.77 o
  -7   6   4      570.95      678.59     50.07 o
  -6   6   4      131.14      145.98     25.03 o
  -5   6   4       79.81      132.08     21.49 o
  -4   6   4     4466.11     4671.58     77.55 o
  -3   6   4    12828.19    13508.74    228.90 o
  -2   6   4     2513.61     2505.88     58.52 o
  -1   6   4     1506.54     1548.54     68.36 o
   0   6   4    17235.61    17906.57    196.68 o
   1   6   4    45274.34    46660.46    461.83 o
   2   6   4    13740.39    14357.47    135.63 o
   3   6   4     2081.41     2308.95     38.99 o
   4   6   4     4643.41     4477.65     57.87 o
   5   6   4       63.51       55.21     14.70 o
   6   6   4    11149.57    11078.05    142.82 o
   7   6   4      420.04      402.11     32.44 o
   8   6   4      962.54      872.41     43.36 o
   9   6   4      205.79      251.62     47.78 o
  10   6   4     1988.82     1996.32    119.70 o
  11   6   4      535.06      391.83     77.65 o
  12   6   4      488.69      294.93     79.75 o
  13   6   4      360.94      503.57     95.21 o
 -13   7   4      341.10      142.21     80.16 o
 -12   7   4      368.94      327.92    115.93 o
 -11   7   4      916.52      926.90     78.97 o
 -10   7   4      327.57      285.12     54.85 o
  -9   7   4     1390.60     1379.90    107.52 o
  -8   7   4     1976.84     1939.31     74.14 o
  -7   7   4      244.74      190.99     40.05 o
  -6   7   4    17494.44    17978.55    291.50 o
  -5   7   4     1462.05     1410.15     43.61 o
  -4   7   4     1364.05     1188.27     37.65 o
  -3   7   4      264.00      262.99     18.88 o
  -2   7   4      163.87      104.77     17.05 o
  -1   7   4     1280.35     1289.85     45.11 o
   0   7   4     4224.61     3976.08     59.06 o
   1   7   4     7578.38     7224.02     88.19 o
   2   7   4    21421.75    22620.95    247.42 o
   3   7   4     1614.25     1430.93     32.22 o
   4   7   4     7220.06     6979.75     81.33 o
   5   7   4     6670.90     7173.45     85.62 o
   6   7   4      106.23      117.72     19.46 o
   7   7   4      213.89      224.59     30.44 o
   8   7   4      503.75      539.56     41.11 o
   9   7   4      126.55      132.23     54.78 o
  10   7   4      374.68      345.39     70.64 o
  11   7   4        2.64      -57.48     57.48 o
  12   7   4      117.64      154.73     74.90 o
  13   7   4     1070.97      854.55    112.30 o
 -12   8   4      108.76       26.86     55.95 o
 -11   8   4      911.85      947.61     93.87 o
 -10   8   4       86.92      157.66     50.19 o
  -9   8   4     1791.64     1934.38     91.63 o
  -8   8   4     1507.09     1653.11    120.75 o
  -7   8   4       12.40       15.79     38.70 o
  -6   8   4     2944.99     2984.14     78.85 o
  -5   8   4     2503.00     2551.06     58.59 o
  -4   8   4     3515.32     3679.71     74.40 o
  -3   8   4    13660.68    13547.48    185.76 o
  -2   8   4    12659.44    13325.90    239.69 o
  -1   8   4        3.38      -13.35     16.34 o
   0   8   4    11150.66    11965.43    148.29 o
   1   8   4      793.53      807.40     34.34 o
   2   8   4        8.37       10.30     21.14 o
   3   8   4     1324.79     1264.81     31.57 o
   4   8   4       36.24       -8.46     13.69 o
   5   8   4       20.03        5.75     15.71 o
   6   8   4      214.51      249.40     25.54 o
   7   8   4      650.28      588.82     39.01 o
   8   8   4     1190.66     1351.16     88.25 o
   9   8   4     1499.09     1563.66    178.32 o
  10   8   4     1166.13     1125.56    100.59 o
  11   8   4      197.81      244.81     73.94 o
  12   8   4       78.19        6.65     66.52 o
  13   8   4      453.34      554.29    212.66 o
 -12   9   4     1503.90     1706.92    132.85 o
 -11   9   4        0.33       52.14     54.35 o
 -10   9   4      580.47      550.33     65.30 o
  -9   9   4       72.16      101.00     48.17 o
  -8   9   4     5158.62     5145.66    269.45 o
  -7   9   4      847.75      807.18     70.69 o
  -6   9   4      139.68      192.88     32.66 o
  -5   9   4       12.03       -9.43     20.36 o
  -4   9   4      147.15      175.41     21.25 o
  -3   9   4     1667.60     1530.37     54.35 o
  -2   9   4    18882.19    20003.94    303.78 o
  -1   9   4     3992.73     4266.19     81.74 o
   0   9   4     6795.55     6609.78    120.82 o
   1   9   4     9146.68     9598.21    153.27 o
   2   9   4     1902.59     1699.54     40.97 o
   3   9   4     1938.55     2040.13     42.72 o
   4   9   4     4542.88     5011.46     70.01 o
   5   9   4     1999.24     1921.89     44.69 o
   6   9   4     4368.79     4723.31     87.85 o
   7   9   4      833.73      761.83     51.01 o
   8   9   4      507.90      576.23     50.70 o
   9   9   4      135.35      117.40     55.80 o
  10   9   4     1842.01     2157.01    177.21 o
  11   9   4     1527.05     1499.92    117.32 o
  12   9   4       31.22      134.13     77.15 o
  13   9   4      269.60      214.87    108.54 o
 -12  10   4       56.47      123.17     90.12 o
 -11  10   4       57.82      127.47     58.95 o
 -10  10   4       92.46      184.33     97.53 o
  -9  10   4     1005.93     1092.08     76.23 o
  -8  10   4       74.22      149.22     46.18 o
  -7  10   4      805.49      882.39    104.08 o
  -6  10   4       36.81       56.09     32.82 o
  -5  10   4     9520.59     9658.22    170.17 o
  -4  10   4      630.44      734.00     42.78 o
  -3  10   4     1202.31     1178.84     44.02 o
  -2  10   4       24.63       47.97     19.43 o
  -1  10   4     2960.09     3258.29     71.30 o
   0  10   4     2162.41     2232.25     69.84 o
   1  10   4      325.19      194.61     18.23 o
   2  10   4      242.85      246.11     19.21 o
   3  10   4     1691.56     1617.24     56.34 o
   4  10   4      576.24      563.67     31.37 o
   5  10   4     3674.46     3658.52     60.68 o
   6  10   4     3878.33     3854.54     73.62 o
   7  10   4      475.65      469.24     46.32 o
   8  10   4      925.11      862.39     58.91 o
   9  10   4      120.47      112.25     95.25 o
  10  10   4      300.99      366.28     73.44 o
  11  10   4      310.50      182.63     74.51 o
  12  10   4     1137.01     1165.14    119.70 o
 -12  11   4      726.10      863.90    118.00 o
 -11  11   4        0.77        8.77     75.21 o
 -10  11   4       93.34      172.77     55.01 o
  -9  11   4       89.86      129.14     51.32 o
  -8  11   4     1699.24     1545.84     85.19 o
  -7  11   4       13.73       27.13     53.38 o
  -6  11   4     5920.22     5854.24    123.49 o
  -5  11   4      257.24      284.30     33.45 o
  -4  11   4     3471.65     3601.35     93.65 o
  -3  11   4       26.92       34.71     26.09 o
  -2  11   4    31366.83    31573.43    416.49 o
  -1  11   4     1097.72     1124.95     36.36 o
   0  11   4       57.40       45.56     18.44 o
   1  11   4        0.76       22.43     14.72 o
   2  11   4    10655.79    10683.63    132.87 o
   3  11   4      161.72      129.69     20.48 o
   4  11   4     6068.05     6241.25     91.67 o
   5  11   4      254.58      253.29     28.71 o
   6  11   4      157.36      186.86     31.70 o
   7  11   4     1979.16     2119.02     96.30 o
   8  11   4     3524.28     3820.17    124.29 o
   9  11   4        3.30      -44.15     46.73 o
  10  11   4     3040.99     3011.91    149.76 o
  11  11   4      339.14      248.63     79.26 o
  12  11   4       83.09        4.77     74.90 o
 -12  12   4      672.93      665.31    155.77 o
 -11  12   4     1195.89     1138.89     92.35 o
 -10  12   4      436.52      362.32    110.98 o
  -9  12   4     2287.90     1994.62    183.56 o
  -8  12   4      355.35      382.98     56.99 o
  -7  12   4      320.23      421.12     79.31 o
  -6  12   4     1556.70     1531.75     79.02 o
  -5  12   4       49.82        0.77     42.88 o
  -4  12   4       89.46       39.21     34.10 o
  -3  12   4      737.80      765.51     50.19 o
  -2  12   4      570.75      735.27     36.82 o
  -1  12   4      217.66      218.17     20.60 o
   0  12   4     1170.97     1281.89     79.48 o
   1  12   4     2510.44     2297.29     54.81 o
   2  12   4       66.84       58.14     20.31 o
   3  12   4       61.29       44.50     18.52 o
   5  12   4     1735.02     2013.80     69.81 o
   6  12   4     1141.72     1106.77     66.50 o
   7  12   4       28.64       37.08     44.25 o
   8  12   4       28.66       24.09     54.23 o
   9  12   4      152.62      169.46     56.01 o
  10  12   4        4.41       56.80     64.90 o
  11  12   4     2093.62     2467.35    173.89 o
  12  12   4      168.98      203.76     87.28 o
 -11  13   4       26.61       88.75     65.01 o
 -10  13   4      156.00      238.04     62.55 o
  -9  13   4       84.72      114.09     56.65 o
  -8  13   4     3765.70     3795.93    138.16 o
  -7  13   4     1658.07     1624.74    107.80 o
  -6  13   4       65.18       82.91     56.09 o
  -5  13   4      117.76       70.07     46.91 o
  -4  13   4      149.53       95.97     73.10 o
  -3  13   4     2544.06     2707.39     77.65 o
  -2  13   4     3316.70     3493.58     77.71 o
  -1  13   4        6.45       74.32     36.45 o
   0  13   4     1161.41     1322.01     40.57 o
   1  13   4       64.42       37.29     19.05 o
   2  13   4      634.69      672.31     30.94 o
   3  13   4      182.26      180.88     38.80 o
   4  13   4      604.02      740.71     39.79 o
   6  13   4        2.58      -32.07     32.07 o
   7  13   4       29.46       15.40     37.91 o
   8  13   4     3290.37     3399.85    120.84 o
   9  13   4        0.73      520.85     86.92 o
  10  13   4     1079.36     1368.78    120.48 o
  11  13   4        0.47      -68.64     68.64 o
 -11  14   4     2270.74     2529.24    207.69 o
 -10  14   4      304.51      198.57    126.69 o
  -9  14   4     1877.07     1867.77    102.69 o
  -8  14   4      949.95     1018.55    108.50 o
  -7  14   4      476.51      532.96     75.50 o
  -6  14   4      188.36      165.27     68.67 o
  -5  14   4     4864.68     4904.48    192.72 o
  -4  14   4      939.80      951.32     64.89 o
  -3  14   4     2118.44     2145.96     73.44 o
  -2  14   4     3011.88     3346.41     86.78 o
  -1  14   4      732.09      716.81     39.30 o
   0  14   4      136.44      195.11     46.03 o
   1  14   4     3632.54     3559.11     87.97 o
   2  14   4     1178.72     1229.88     44.32 o
   3  14   4       57.94       86.07     26.50 o
   4  14   4     1222.48     1909.02     71.02 o
   5  14   4       45.04        3.71     33.95 o
   6  14   4        6.13      -25.49     34.11 o
   7  14   4       11.98       24.91     40.29 o
   8  14   4       15.16       29.31     59.60 o
   9  14   4      581.64      650.28     88.41 o
  10  14   4      255.84      188.29    101.90 o
  11  14   4      767.13     1148.41    181.64 o
 -11  15   4      273.31      405.94     98.03 o
 -10  15   4       38.38      -35.18     79.42 o
  -9  15   4      201.89      216.66     61.63 o
  -8  15   4      814.14      942.15    106.87 o
  -7  15   4      106.22      112.30     66.99 o
  -6  15   4       25.79       87.53     54.76 o
  -5  15   4      664.62      754.35     77.57 o
  -4  15   4       59.13        2.91     58.64 o
  -3  15   4        5.54       -7.73     32.93 o
  -2  15   4      458.10      451.11     42.72 o
  -1  15   4       18.25       -8.30     26.11 o
   0  15   4      232.67      232.01     32.61 o
   1  15   4      618.79      609.51     39.35 o
   2  15   4       14.75       22.54     27.31 o
   3  15   4       41.84        7.47     26.83 o
   4  15   4       66.05       92.08     35.06 o
   5  15   4       36.61      -18.08     36.10 o
   6  15   4     1665.69     1602.85     79.85 o
   7  15   4      172.95      249.24     48.40 o
   8  15   4      405.30      384.43     75.99 o
   9  15   4      125.78       27.95     68.12 o
  10  15   4        0.67      -69.60     83.07 o
  11  15   4       41.47       -6.65     99.68 o
 -10  16   4      110.31      135.68    101.94 o
  -9  16   4      269.45      245.54     65.69 o
  -8  16   4      515.75      605.67     93.16 o
  -7  16   4       11.35       29.24     60.46 o
  -6  16   4      303.55      176.81     64.65 o
  -5  16   4     4645.51     4266.68    161.16 o
  -4  16   4     1768.32     1935.87    141.97 o
  -3  16   4     3225.83     3303.06     96.88 o
  -2  16   4      242.33      242.47     39.36 o
  -1  16   4     4992.98     5118.76     98.50 o
   0  16   4      183.40      220.27     39.01 o
   1  16   4     1970.86     2133.95     67.38 o
   2  16   4     1296.36     1202.66     52.42 o
   3  16   4       97.35       90.82     37.89 o
   4  16   4        4.67      -41.48     41.48 o
   5  16   4     1750.23     1778.50    103.32 o
   6  16   4     4852.36     4663.64    138.53 o
   7  16   4        7.17       18.57     44.06 o
   8  16   4      143.16       46.07     67.50 o
   9  16   4      304.88      271.82    170.57 o
  10  16   4      162.28      221.35     83.89 o
 -10  17   4       19.64      -55.38     74.43 o
  -9  17   4       67.30      -14.06     68.64 o
  -8  17   4       76.22      -60.92     60.92 o
  -7  17   4     2633.42     2449.27    132.97 o
  -6  17   4       50.28       45.76     58.97 o
  -5  17   4     1082.75      981.83     76.54 o
  -4  17   4        5.68      -21.86     45.16 o
  -3  17   4      234.08      177.21     42.72 o
  -2  17   4     1110.56      966.95     64.59 o
  -1  17   4     2328.00     2270.20     85.03 o
   0  17   4       16.77       48.11     38.19 o
   1  17   4      538.54      479.13     41.20 o
   2  17   4     2269.88     2542.44     86.48 o
   3  17   4      799.54      668.97     52.26 o
   4  17   4     2237.52     2177.90    135.12 o
   5  17   4      521.81      380.52    130.69 o
   6  17   4     2145.97     1952.14    106.86 o
   7  17   4     1972.60     1792.44    103.24 o
   8  17   4       54.36      179.43    112.97 o
   9  17   4        1.68      192.72    124.05 o
  10  17   4      321.65      237.02    135.12 o
  -9  18   4       72.95       70.04     79.15 o
  -8  18   4     1670.14     1278.13    116.70 o
  -7  18   4      341.33      317.37     84.18 o
  -6  18   4      410.20      435.86     80.56 o
  -5  18   4      899.68      907.86     92.72 o
  -4  18   4     1764.62     1959.26    121.38 o
  -3  18   4      268.47      124.89     75.51 o
  -2  18   4      181.48      202.63     49.85 o
  -1  18   4      431.11      411.54     56.13 o
   0  18   4      594.00      562.59     55.63 o
   1  18   4      180.56       86.27     34.74 o
   2  18   4     2952.14     2712.38    166.80 o
   3  18   4      115.69       36.61     46.13 o
   4  18   4        1.94      -51.58     53.16 o
   5  18   4     1090.01     1091.66     87.66 o
   6  18   4     1630.23     1494.63    186.07 o
   7  18   4        2.80      -55.29     55.29 o
   8  18   4      114.38      192.72    119.62 o
   9  18   4       52.13      179.43    128.48 o
  -9  19   4      339.90      272.56     92.01 o
  -8  19   4     1235.15     1107.10    115.95 o
  -7  19   4      125.55       62.52     71.99 o
  -6  19   4       20.50       55.38     68.67 o
  -5  19   4     1604.37     1889.57    128.36 o
  -4  19   4      351.83      313.68     88.61 o
  -3  19   4      727.86      640.09     65.20 o
  -2  19   4     1784.98     1888.79     94.96 o
  -1  19   4      355.34      354.54     59.79 o
   0  19   4      528.23      550.03     70.85 o
   1  19   4      717.84      675.60    220.41 o
   2  19   4      366.11      350.18     66.56 o
   3  19   4      101.48       79.64     63.15 o
   4  19   4      912.72      782.89     80.38 o
   5  19   4     1850.78     1785.78    241.45 o
   6  19   4       73.60      170.93     64.72 o
   7  19   4     1249.99     1238.40    172.78 o
   8  19   4       59.73      183.86    126.26 o
  -8  20   4        4.28       48.41     79.15 o
  -7  20   4       23.12       11.10     73.80 o
  -6  20   4      780.01      682.94     95.20 o
  -5  20   4      134.12       56.18     68.87 o
  -4  20   4      151.25       64.70     63.99 o
  -3  20   4      328.92      400.53     84.68 o
  -2  20   4       66.57       56.92     50.65 o
  -1  20   4     1036.15     1077.37     79.14 o
   0  20   4      258.54      349.89     56.80 o
   1  20   4      108.50       75.49     58.72 o
   2  20   4     2969.82     2646.86    126.61 o
   3  20   4     1614.66     1288.11     94.75 o
   4  20   4       75.90       90.82     62.27 o
   5  20   4      109.07       35.74     63.31 o
   6  20   4      447.50      461.24     75.04 o
   7  20   4       35.73       96.33     64.70 o
   8  20   4       20.73      112.97    126.26 o
  -7  21   4      729.70      646.69    104.39 o
  -6  21   4       84.76       69.85    107.44 o
  -5  21   4       18.19       21.61     70.28 o
  -4  21   4        7.64       59.81     65.79 o
  -3  21   4      210.09      193.88     57.94 o
  -2  21   4     1003.09      935.67    117.68 o
  -1  21   4     1421.77     1597.06    115.62 o
   0  21   4       66.21       35.47     58.97 o
   1  21   4        5.09      -57.89     57.89 o
   2  21   4        2.31       29.18     62.42 o
   3  21   4     1170.75     1001.50     89.24 o
   4  21   4      678.18      603.49     80.38 o
   5  21   4      136.10      114.79     80.85 o
   6  21   4      192.64      166.07     90.82 o
   7  21   4      253.44      254.74    126.26 o
  -6  22   4      276.60      253.56     82.48 o
  -5  22   4      676.18      646.87    101.02 o
  -4  22   4     1400.57     1402.83    124.52 o
  -3  22   4      113.50       55.02     69.00 o
  -2  22   4      335.36      433.99     67.76 o
  -1  22   4      140.33      192.72    104.11 o
   0  22   4      761.48      650.75     75.55 o
   1  22   4      131.45       66.40     64.88 o
   2  22   4      301.45      299.38     72.82 o
   3  22   4      285.57      305.32     78.64 o
   4  22   4      111.08       79.32     68.44 o
   5  22   4      153.92      239.42     74.51 o
   6  22   4      658.85      457.89     80.87 o
  -5  23   4      107.22       35.42     79.09 o
  -4  23   4       66.77      -28.15     72.82 o
  -3  23   4       26.49       -4.14     60.03 o
  -2  23   4       34.25       46.25     72.00 o
  -1  23   4        5.56       17.72     99.68 o
   0  23   4       64.44       24.62     63.13 o
   1  23   4      518.20      510.04     79.47 o
   2  23   4      170.98      179.76     73.57 o
   3  23   4      953.29      992.43     94.75 o
   4  23   4       34.16      -66.23     66.23 o
   5  23   4      422.56      351.60     79.75 o
  -3  24   4       58.27       66.40     66.87 o
  -2  24   4      510.34      728.79    143.99 o
  -1  24   4        8.68      -99.68     99.68 o
   0  24   4      847.34      846.19    141.77 o
   1  24   4     1281.86     1090.65    138.45 o
   2  24   4     1098.68     1100.26     82.03 o
   3  24   4       14.40       63.38     71.82 o
  -2 -22   5      319.39      316.14     77.15 o
  -1 -22   5      115.90       92.89    102.89 o
   0 -22   5       25.09      -52.43     88.61 o
   1 -22   5      502.49      542.34     86.11 o
   2 -22   5      799.18      789.37     93.82 o
   3 -22   5      859.68      813.80     88.84 o
   4 -22   5      194.37      161.71    112.97 o
  -4 -21   5       57.00       57.59    124.05 o
  -3 -21   5      673.23      553.34     77.42 o
  -2 -21   5      436.08      432.73     77.15 o
  -1 -21   5      226.40      168.26     72.22 o
   0 -21   5      268.37      181.64     71.59 o
   1 -21   5       96.63       16.12     68.01 o
   2 -21   5     1183.79     1059.82     95.39 o
   3 -21   5      266.80      219.30     71.24 o
   4 -21   5        0.08       28.80    106.33 o
   5 -21   5       85.47      -53.00     94.14 o
  -5 -20   5       25.68      -77.53    121.83 o
  -4 -20   5       54.92      381.01    132.91 o
  -3 -20   5        5.94      -57.32     57.32 o
  -2 -20   5        0.62       42.14     80.85 o
  -1 -20   5      102.94      154.57     69.19 o
   0 -20   5      391.82      355.21     74.09 o
   1 -20   5       28.81       94.91     61.17 o
   2 -20   5       70.46      116.08    116.74 o
   3 -20   5      214.31      116.92     59.90 o
   4 -20   5      509.96      483.20     80.49 o
   5 -20   5      233.05      159.11    118.43 o
   6 -20   5      287.01      301.07     82.29 o
   7 -20   5       70.93       52.86     77.35 o
  -6 -19   5        0.42       17.72    124.05 o
  -5 -19   5        0.34      -24.37    117.40 o
  -4 -19   5     1889.71     1772.13    179.43 o
  -3 -19   5        0.91      -55.29     55.29 o
  -2 -19   5       21.32       36.36     59.83 o
  -1 -19   5       23.61      -24.64     61.20 o
   0 -19   5     4538.39     4696.64    461.86 o
   1 -19   5       48.13       37.07     58.11 o
   2 -19   5      192.07      191.69     91.93 o
   3 -19   5      808.54      909.39    112.53 o
   4 -19   5       62.79       71.70     47.54 o
   5 -19   5       50.64      115.63     69.32 o
   6 -19   5     1499.03     1647.04     96.37 o
   7 -19   5      544.02      673.05    111.16 o
   8 -19   5        0.39       70.72    108.12 o
  -7 -18   5      168.43      150.57     86.08 o
  -6 -18   5      188.76      184.00     82.91 o
  -5 -18   5      127.46      157.28    119.62 o
  -4 -18   5       76.84        0.00    108.54 o
  -3 -18   5      644.16      755.18     75.38 o
  -2 -18   5      460.87      390.90     67.50 o
  -1 -18   5     3511.26     3431.60    140.55 o
   0 -18   5        6.93        0.44     58.35 o
   1 -18   5      424.40      443.27     66.49 o
   2 -18   5       60.51        7.57     53.96 o
   3 -18   5      932.50     1180.45    117.01 o
   4 -18   5      170.85       26.27     46.34 o
   5 -18   5       26.18        0.84     51.53 o
   6 -18   5      361.65      410.83     62.55 o
   7 -18   5      451.66      565.10     83.20 o
   8 -18   5       61.88       46.49     71.32 o
  -8 -17   5      473.37      425.31    132.91 o
  -7 -17   5     1560.88     1717.43    137.17 o
  -6 -17   5      573.31      823.06     84.06 o
  -5 -17   5      192.22      123.35     61.55 o
  -4 -17   5      765.87      882.11    136.23 o
  -3 -17   5      656.04      644.60     68.75 o
  -2 -17   5      831.48      756.46     76.04 o
  -1 -17   5     1033.07      903.03     82.84 o
   0 -17   5       66.59      -10.27     56.95 o
   1 -17   5      901.49      824.23     81.41 o
   2 -17   5       66.01       41.57     52.98 o
   3 -17   5      138.43      191.78     48.73 o
   4 -17   5        3.82      -38.39     38.39 o
   5 -17   5      608.63      584.74     73.86 o
   6 -17   5     2002.44     2094.79    116.70 o
   7 -17   5      126.09       94.91     56.24 o
   8 -17   5      450.72      502.13    101.64 o
   9 -17   5        1.22      -16.98     72.23 o
  -8 -16   5      117.14       98.23     78.60 o
  -7 -16   5     2393.72     2463.81    153.99 o
  -6 -16   5      264.40      382.82     70.30 o
  -5 -16   5       82.82       76.50     57.10 o
  -4 -16   5     1986.81     2215.62    159.49 o
  -3 -16   5     3817.75     4034.02    242.31 o
  -2 -16   5     2928.56     2842.39     91.25 o
  -1 -16   5       21.77       -7.59     53.76 o
   0 -16   5     4724.78     4530.53    154.97 o
   1 -16   5      201.92      193.07     59.46 o
   2 -16   5     1642.14     1527.62     84.44 o
   3 -16   5      842.00      955.35     56.73 o
   4 -16   5       20.67      -36.59     36.59 o
   5 -16   5        3.94       -9.13     44.33 o
   6 -16   5      413.68      366.86     57.84 o
   7 -16   5        2.38       10.19     50.26 o
   8 -16   5        9.83      -58.41     58.41 o
   9 -16   5     1909.40     2012.93    145.52 o
  10 -16   5      570.38      860.42    170.43 o
  -9 -15   5      289.89      310.82     88.35 o
  -8 -15   5        4.93       86.27     72.82 o
  -7 -15   5       12.27      -24.50     64.91 o
  -6 -15   5     1538.98     1660.56    141.30 o
  -5 -15   5     1115.24     1023.68     79.02 o
  -4 -15   5        5.73      -13.05     48.46 o
  -3 -15   5      393.66      370.47     49.17 o
  -2 -15   5      548.06      571.55     45.86 o
  -1 -15   5      278.26      227.41     40.94 o
   0 -15   5      470.18      516.44     78.39 o
   1 -15   5      887.99      842.86     62.18 o
   2 -15   5     5331.94     5428.79    178.57 o
   3 -15   5        7.88       73.55     37.30 o
   4 -15   5     3930.05     3873.91    122.82 o
   5 -15   5      163.59       80.49     46.23 o
   6 -15   5      923.96      908.11     69.81 o
   7 -15   5      496.70      571.67     65.59 o
   8 -15   5      100.23      119.06    100.90 o
   9 -15   5      651.53      635.52     85.63 o
  10 -15   5       20.64      -45.96     69.70 o
  -9 -14   5        0.41       51.04     76.64 o
  -8 -14   5      166.30      221.93     74.99 o
  -7 -14   5     2452.39     2560.28    141.48 o
  -6 -14   5       53.00      113.51     63.31 o
  -5 -14   5     3867.00     3861.80    129.31 o
  -4 -14   5     1403.82     1487.92     83.57 o
  -3 -14   5     1049.82     1083.65    108.18 o
  -2 -14   5      697.57      711.83     46.64 o
  -1 -14   5       77.93       80.73     35.71 o
   0 -14   5      163.36      147.96     33.77 o
   1 -14   5      897.33      888.53     45.47 o
   2 -14   5     5130.81     5190.72    108.70 o
   3 -14   5     1409.64     1569.13     57.82 o
   4 -14   5      171.43      128.60     37.87 o
   5 -14   5      224.06      188.11     46.76 o
   6 -14   5     1621.71     1522.83     79.37 o
   7 -14   5     3978.21     3881.03    118.84 o
   8 -14   5      361.86      273.73     84.28 o
   9 -14   5        3.94      -19.76     60.92 o
  10 -14   5      398.87      302.48     76.58 o
  11 -14   5      260.32      306.82     83.43 o
 -10 -13   5       76.06       99.68     97.47 o
  -9 -13   5     1283.30     1424.35    159.49 o
  -8 -13   5       85.34      146.20     88.61 o
  -7 -13   5      594.57      715.96     89.71 o
  -6 -13   5     2862.97     3018.90    140.89 o
  -5 -13   5     2155.75     2340.49    102.31 o
  -4 -13   5      103.77       99.91     48.51 o
  -3 -13   5     3328.48     3459.75     91.06 o
  -2 -13   5      123.11      106.85     30.64 o
  -1 -13   5      106.27      114.36     36.56 o
   0 -13   5     5765.98     5808.85     93.30 o
   1 -13   5     1210.48     1264.04     45.68 o
   2 -13   5     3557.78     3706.61     89.01 o
   3 -13   5     3410.69     3431.24     79.60 o
   4 -13   5     1680.90     1682.40     66.70 o
   5 -13   5        2.12      -28.67     34.90 o
   6 -13   5     1046.86     1064.49     59.14 o
   7 -13   5     2121.24     2127.03     92.54 o
   8 -13   5      297.19      235.01     66.32 o
   9 -13   5       65.50       64.52     69.51 o
  10 -13   5      501.09      490.56     86.39 o
  11 -13   5       70.65       64.73     75.82 o
 -10 -12   5       93.86        4.43     90.82 o
  -9 -12   5      124.42      155.06     93.04 o
  -8 -12   5      353.01      400.94     99.68 o
  -7 -12   5      860.03      872.77    121.83 o
  -6 -12   5     2929.05     3068.95    219.30 o
  -5 -12   5     2714.06     2654.04    102.95 o
  -4 -12   5       19.95       44.53     64.27 o
  -3 -12   5       13.42        2.14     28.45 o
  -2 -12   5     3564.23     3613.14     80.44 o
  -1 -12   5      110.39       66.59     32.81 o
   0 -12   5     2042.95     2024.64     53.22 o
   1 -12   5      257.67      282.15     28.97 o
   2 -12   5      789.20      853.39     41.16 o
   3 -12   5      905.22      846.08     42.84 o
   4 -12   5     3126.39     3115.68     75.05 o
   5 -12   5       75.31      -14.07     29.44 o
   6 -12   5        0.68      -43.15     43.15 o
   7 -12   5      215.19      308.03     45.34 o
   8 -12   5       67.27       17.63     54.72 o
   9 -12   5       74.03       31.91     60.29 o
  10 -12   5      437.52      443.70     76.77 o
  11 -12   5      566.64      674.43     86.84 o
  12 -12   5        0.34       -7.63    265.82 o
 -11 -11   5     1041.65     1056.63    150.63 o
 -10 -11   5      141.14       97.47     90.82 o
  -9 -11   5       86.90      168.35     88.61 o
  -8 -11   5       33.52      101.90     79.75 o
  -7 -11   5       63.09      -24.37     68.67 o
  -6 -11   5      712.51      717.71     99.68 o
  -5 -11   5      820.68      780.68     62.20 o
  -4 -11   5       12.68      -40.92     42.84 o
  -3 -11   5     5932.09     5646.57    104.56 o
  -2 -11   5     5500.08     5644.46    104.36 o
  -1 -11   5      286.72      286.54     26.82 o
   0 -11   5     1227.08     1261.69     44.27 o
   1 -11   5     4278.51     4173.63     72.57 o
   2 -11   5       84.01       59.54     25.35 o
   3 -11   5      946.10      972.68     42.50 o
   4 -11   5      211.53      212.34     31.06 o
   5 -11   5        5.02        0.09     29.71 o
   6 -11   5     1336.33     1228.88     59.02 o
   7 -11   5     4470.36     4948.67    124.29 o
   8 -11   5     2644.13     2388.28    140.53 o
   9 -11   5      477.39      365.75     67.52 o
  10 -11   5      210.18      246.35     56.79 o
  11 -11   5      591.86      533.99    133.11 o
  12 -11   5       14.10      -23.84     71.65 o
 -11 -10   5      122.46       90.82     97.47 o
 -10 -10   5       55.76      163.92     90.82 o
  -9 -10   5       83.09      157.28     81.96 o
  -8 -10   5     6894.13     6703.07    281.33 o
  -7 -10   5       11.34      -15.51     68.67 o
  -6 -10   5       71.19        4.43     59.81 o
  -5 -10   5      144.32       82.58     41.35 o
  -4 -10   5     4094.25     4051.74    100.45 o
  -3 -10   5      445.61      504.89     33.85 o
  -2 -10   5     5419.66     5372.83     98.70 o
  -1 -10   5     8008.31     8195.80    117.45 o
   0 -10   5     4338.49     4165.03     74.58 o
   1 -10   5     1641.44     1961.59     67.11 o
   2 -10   5     2239.84     2343.36     63.42 o
   3 -10   5      437.88      348.92     28.20 o
   4 -10   5     1364.77     1325.07     47.80 o
   5 -10   5       73.44       37.01     28.75 o
   6 -10   5      219.14      169.98     42.11 o
   7 -10   5     1174.06     1219.98     67.28 o
   8 -10   5      120.87      153.52     53.14 o
   9 -10   5      262.76      393.98     65.08 o
  10 -10   5     1314.21     1487.89     85.56 o
  11 -10   5       79.18      146.82     56.97 o
  12 -10   5        4.85       75.55     74.75 o
 -11  -9   5      129.66      245.86     82.97 o
 -10  -9   5       66.88       46.77     71.99 o
  -9  -9   5     3765.76     3720.03    158.59 o
  -8  -9   5      863.99      883.85    112.97 o
  -7  -9   5     3255.19     3152.17    172.78 o
  -6  -9   5      491.19      591.45     88.61 o
  -5  -9   5    15819.54    15927.12    297.54 o
  -4  -9   5      504.99     1854.09    139.56 o
  -3  -9   5      178.19      126.33     30.79 o
  -2  -9   5      245.77      263.03     25.02 o
  -1  -9   5      472.48      353.82     21.78 o
   0  -9   5      185.59      225.15     21.58 o
   1  -9   5       81.59      119.14     18.57 o
   2  -9   5        6.74      -16.85     16.85 o
   3  -9   5     1798.04     1898.01     49.11 o
   4  -9   5        2.23      -22.08     22.08 o
   5  -9   5      406.14      410.98     41.08 o
   6  -9   5     7258.13     7480.47    149.94 o
   7  -9   5     1502.05     1509.09     63.36 o
   8  -9   5       48.20        8.95     42.00 o
   9  -9   5       63.23      118.21     47.21 o
  10  -9   5       70.39       77.48     48.90 o
  11  -9   5       17.99       70.00     53.20 o
  12  -9   5      211.86      205.12    127.57 o
 -11  -8   5      321.10      428.22    132.91 o
 -10  -8   5       38.30       71.30     63.92 o
  -9  -8   5      300.43      329.10    152.85 o
  -8  -8   5     3515.43     3504.62    144.20 o
  -7  -8   5        7.58      -44.60     44.60 o
  -6  -8   5     1515.99     1561.29     93.60 o
  -5  -8   5      247.30      217.81     47.29 o
  -4  -8   5      952.14     1051.01     58.72 o
  -3  -8   5     1020.84      998.48     47.03 o
  -2  -8   5    60136.23    61256.15    653.61 o
  -1  -8   5     6224.30     6641.24     84.98 o
   0  -8   5     1709.42     1794.45     60.08 o
   1  -8   5      130.77      213.82     35.01 o
   2  -8   5     2306.95     2179.06     47.43 o
   3  -8   5        2.80       11.85     16.25 o
   4  -8   5     1391.16     1327.26     45.24 o
   5  -8   5     1104.53     1112.64     57.53 o
   6  -8   5      132.63      104.43     32.32 o
   7  -8   5      225.77      217.36     39.47 o
   8  -8   5       24.02       80.01     54.35 o
   9  -8   5       11.07      -12.64     42.13 o
  10  -8   5      110.65      145.43     56.59 o
  11  -8   5      188.67      157.61     55.34 o
  12  -8   5        3.19       29.79     75.46 o
  13  -8   5       11.73       64.23     66.18 o
 -12  -7   5       71.23      -46.52     86.39 o
 -11  -7   5      600.52      584.39     90.56 o
 -10  -7   5       45.04      -26.16     59.28 o
  -9  -7   5     2702.14     3180.11    142.11 o
  -8  -7   5     2593.23     2467.88    152.85 o
  -7  -7   5     5348.73     5010.15    164.40 o
  -6  -7   5        0.32      -33.71     33.71 o
  -5  -7   5      543.65      570.37     57.70 o
  -4  -7   5      757.46     1182.26    147.39 o
  -3  -7   5     6851.03     6707.53    112.76 o
  -2  -7   5     6316.13     6527.37     88.40 o
  -1  -7   5    10211.89    10633.68    121.14 o
   0  -7   5      805.64      899.06     27.26 o
   1  -7   5    23144.56    23718.49    263.71 o
   2  -7   5     1024.33     1215.79     36.93 o
   3  -7   5     2952.20     3065.63     55.76 o
   4  -7   5    13413.45    14271.45    161.68 o
   5  -7   5    10205.98     9922.63    127.95 o
   6  -7   5      296.85      301.26     35.42 o
   7  -7   5     3933.92     3871.12     92.40 o
   8  -7   5       27.84       74.15     41.80 o
   9  -7   5     2436.63     2640.51     96.18 o
  10  -7   5      186.41      191.85     50.87 o
  11  -7   5     1530.04     1349.13     83.59 o
  12  -7   5        0.80       24.88     54.39 o
  13  -7   5        9.56       17.24     49.15 o
 -12  -6   5        6.56       45.48     72.38 o
 -11  -6   5       13.75      121.18     68.41 o
 -10  -6   5      368.38      341.94     79.75 o
  -9  -6   5      805.18      721.19     80.32 o
  -8  -6   5     1442.12     1439.02     97.40 o
  -7  -6   5     1309.35     1077.23     69.30 o
  -6  -6   5     3253.56     3228.21    101.28 o
  -5  -6   5      101.75      124.48     33.77 o
  -4  -6   5     1495.08     1530.04     60.72 o
  -3  -6   5     2097.08     2394.14     62.77 o
  -2  -6   5    32557.74    32911.32    468.80 o
  -1  -6   5     3225.12     3062.03     59.55 o
   0  -6   5     1146.82     1171.68     30.35 o
   1  -6   5       90.44       82.40     15.79 o
   2  -6   5     1178.56     1114.72     34.08 o
   3  -6   5      943.42      948.08     30.80 o
   4  -6   5    17739.89    17769.37    205.64 o
   5  -6   5     3528.73     3233.56     66.82 o
   6  -6   5     1450.41     1498.16     63.73 o
   7  -6   5      205.30      215.87     34.53 o
   8  -6   5     4575.44     4264.07    114.25 o
   9  -6   5      219.74      191.82     46.43 o
  10  -6   5      245.21      303.34     53.89 o
  11  -6   5        2.41       85.14     56.59 o
  12  -6   5      575.55      457.66     56.85 o
  13  -6   5       83.93       85.18     49.84 o
 -12  -5   5      788.50      875.42    203.79 o
 -11  -5   5      963.55     1074.98    107.44 o
 -10  -5   5      405.95      392.63     89.71 o
  -9  -5   5      213.21      187.10     77.53 o
  -8  -5   5      195.49      271.50     76.42 o
  -7  -5   5      478.01      439.54     48.94 o
  -6  -5   5      171.22      165.39     36.82 o
  -5  -5   5       92.70      162.38     34.82 o
  -4  -5   5      859.39      810.88     42.29 o
  -3  -5   5      296.29      298.24     32.70 o
  -2  -5   5     7637.88     7414.51    120.10 o
  -1  -5   5     3426.72     3027.59     44.25 o
   0  -5   5      676.25      708.46     26.16 o
   1  -5   5        4.82        0.79     12.95 o
   2  -5   5     4140.43     4400.15     60.47 o
   3  -5   5    10709.27    10785.13    123.22 o
   4  -5   5      669.62      815.61     29.90 o
   5  -5   5      993.96      948.78     36.28 o
   6  -5   5     1342.56     1226.10     62.14 o
   7  -5   5      893.63      882.99     47.12 o
   8  -5   5       41.69       17.79     40.65 o
   9  -5   5     1120.94     1038.28     74.50 o
  10  -5   5      466.81      558.94     59.70 o
  11  -5   5     3099.40     3117.29    141.80 o
  12  -5   5        0.58       43.29     58.58 o
  13  -5   5      212.17      243.90     62.45 o
 -12  -4   5      391.51      364.86     89.71 o
 -11  -4   5      134.50      231.21     98.57 o
 -10  -4   5      325.55      417.73     72.10 o
  -9  -4   5      176.17       70.31     50.31 o
  -8  -4   5      801.37      872.75     74.58 o
  -7  -4   5     1771.23     1740.51     92.27 o
  -6  -4   5     2563.08     2218.63     78.66 o
  -5  -4   5     1729.41     1664.60    111.97 o
  -4  -4   5     7227.45     6946.92    115.43 o
  -3  -4   5     5371.57     5800.22    122.47 o
  -2  -4   5    10567.00    10448.94    196.00 o
  -1  -4   5     1090.77     1190.62     27.69 o
   0  -4   5     5983.06     5965.69     71.18 o
   1  -4   5      710.25      622.37     22.60 o
   2  -4   5     6457.93     5864.02     72.97 o
   3  -4   5     9185.50     9119.34    112.12 o
   4  -4   5     1096.23     1238.04     35.77 o
   5  -4   5     8198.42     7977.96    116.24 o
   6  -4   5      196.89       75.33     26.72 o
   7  -4   5      197.21      175.59     33.95 o
   8  -4   5     3112.98     2959.71     94.52 o
   9  -4   5     4218.06     4205.71    211.66 o
  10  -4   5      173.10       98.23     45.31 o
  11  -4   5     1159.56     1175.79     66.59 o
  12  -4   5       12.59       20.17     54.35 o
  13  -4   5       41.18       34.99     57.55 o
 -12  -3   5       44.93      -10.09     64.70 o
 -11  -3   5      203.52      151.86     65.41 o
 -10  -3   5     2804.08     2839.37    129.68 o
  -9  -3   5      243.18      224.60     56.95 o
  -8  -3   5      195.50      229.94     55.38 o
  -7  -3   5       18.97       33.95     32.79 o
  -6  -3   5     2687.66     2642.71     69.91 o
  -5  -3   5      554.69      470.47     25.92 o
  -4  -3   5      805.60      565.71     22.65 o
  -3  -3   5      975.57     1067.83     35.22 o
  -2  -3   5      521.76      539.40     31.59 o
  -1  -3   5      829.66      739.65     26.67 o
   0  -3   5     1239.42     1367.57     26.99 o
   1  -3   5      109.73      128.04     13.51 o
   2  -3   5     1079.97     1069.69     27.81 o
   3  -3   5     2015.85     2030.08     40.26 o
   4  -3   5     1312.91     1279.43     34.66 o
   5  -3   5     2786.64     2367.68     50.61 o
   6  -3   5      825.74      802.68     40.17 o
   7  -3   5       55.13       64.25     28.92 o
   8  -3   5     2954.20     2869.44    107.11 o
   9  -3   5     1102.78     1032.98     70.02 o
  10  -3   5      261.00      238.43     41.17 o
  11  -3   5      248.21      336.91     47.91 o
  12  -3   5     2211.69     2330.86    214.54 o
  13  -3   5       65.57       69.12     56.75 o
 -13  -2   5      277.28      303.48     95.25 o
 -12  -2   5       17.70      -59.81     59.81 o
 -11  -2   5     4172.85     4129.95    162.51 o
 -10  -2   5     1151.96     1107.26    197.15 o
  -9  -2   5      251.14      248.90    119.62 o
  -8  -2   5       14.45       71.17    101.90 o
  -7  -2   5     6194.92     5788.71    118.61 o
  -6  -2   5       12.71       46.70     22.83 o
  -5  -2   5     1492.68     1828.86     42.53 o
  -4  -2   5      897.36      929.76     45.15 o
  -3  -2   5    17996.68    18193.70    219.59 o
  -2  -2   5      205.99      234.19     13.43 o
  -1  -2   5     2007.80     1862.04     49.01 o
   0  -2   5      743.01      672.16     21.60 o
   1  -2   5     2103.05     1998.48     33.26 o
   2  -2   5      160.10      170.53     13.71 o
   3  -2   5    10964.97    10981.14    129.30 o
   4  -2   5     1356.77     1372.10     35.02 o
   5  -2   5     2035.38     2126.23     48.45 o
   6  -2   5      109.62       33.25     33.23 o
   7  -2   5      341.19      268.59     32.38 o
   8  -2   5     1336.06     1405.22     67.13 o
   9  -2   5     3041.59     2698.62     74.22 o
  10  -2   5      428.68      502.04     46.72 o
  11  -2   5     2101.82     2022.59     94.41 o
  12  -2   5     3764.00     4091.82    254.39 o
  13  -2   5        4.76      -54.45     54.45 o
 -13  -1   5        7.21      -77.53     77.53 o
 -12  -1   5       33.49      -60.04     60.04 o
 -11  -1   5       44.22      -30.93     57.32 o
 -10  -1   5        1.69       37.42     55.70 o
  -9  -1   5        0.67      -44.30     44.30 o
  -8  -1   5      303.10      364.40     39.05 o
  -7  -1   5        4.27       55.02     25.92 o
  -6  -1   5       98.89       43.23     18.77 o
  -5  -1   5       84.07       81.01     15.49 o
  -4  -1   5      856.52     1011.37     29.98 o
  -3  -1   5      334.66      346.31     17.67 o
  -2  -1   5      725.26      606.54     20.16 o
  -1  -1   5     4229.23     4065.66     57.20 o
   0  -1   5     1745.37     1785.76     42.79 o
   1  -1   5     1928.09     1898.19     30.78 o
   2  -1   5     3028.98     2939.96     45.82 o
   3  -1   5       48.41       52.02     13.71 o
   4  -1   5      829.00      857.47     27.29 o
   5  -1   5     7501.73     7748.30    133.08 o
   6  -1   5     6958.85     6577.19    113.12 o
   7  -1   5        5.25        6.02     26.77 o
   8  -1   5      504.04      476.56     53.71 o
   9  -1   5      934.26      919.92     48.29 o
  10  -1   5     2780.86     2731.88    109.52 o
  11  -1   5       81.30       78.77     47.90 o
  12  -1   5     1249.48     1329.16     84.68 o
  13  -1   5       44.53       23.15     60.75 o
  14  -1   5      489.39      673.41    130.69 o
 -13   0   5      625.82      660.12    108.54 o
 -12   0   5       85.50      126.62     67.42 o
 -11   0   5      230.29      273.86     66.72 o
 -10   0   5        8.71       48.00    100.79 o
  -9   0   5      869.28      741.84     59.28 o
  -8   0   5      119.94      122.45     37.09 o
  -7   0   5     2296.55     2439.53     90.31 o
  -6   0   5      201.97      204.79     27.12 o
  -5   0   5      860.60      831.93     29.88 o
  -4   0   5       71.70       84.07     13.64 o
  -3   0   5    17729.15    17819.03    212.78 o
  -2   0   5      573.99      511.54     17.50 o
  -1   0   5    60897.79    59855.40    704.02 o
   0   0   5        5.30       11.18      7.32 o
   1   0   5     8519.19     8200.01     93.13 o
   2   0   5      233.00      224.11     16.13 o
   3   0   5    20654.74    20202.82    222.82 o
   4   0   5        9.10        6.80     13.71 o
   5   0   5     8986.78     8450.63    116.25 o
   6   0   5        0.51      -33.52     33.52 o
   7   0   5     1127.74     1278.78     41.86 o
   8   0   5       49.42       49.57     39.46 o
   9   0   5     3111.40     2965.26     98.88 o
  10   0   5      960.94      934.66     76.10 o
  11   0   5     1943.26     1907.04     90.55 o
  12   0   5      105.00      159.39    112.51 o
  13   0   5     1094.14     1152.14     84.43 o
  14   0   5       47.33      -53.16     95.25 o
 -13   1   5       24.76       68.67     84.18 o
 -12   1   5      171.26      231.30     70.41 o
 -11   1   5      128.74       66.67     60.04 o
 -10   1   5     7131.56     7597.71    220.22 o
  -9   1   5       87.11       91.02     41.59 o
  -8   1   5      803.13      926.92     76.10 o
  -7   1   5      206.08      182.51     24.60 o
  -6   1   5      153.45      107.21     19.22 o
  -5   1   5       66.80       74.45     15.37 o
  -4   1   5    15490.87    16380.54    216.26 o
  -3   1   5      344.65      294.62     23.15 o
  -2   1   5     9248.96     9736.96    179.43 o
  -1   1   5      350.39      343.99     19.71 o
   0   1   5    26960.34    26778.56    357.03 o
   1   1   5      287.69      297.56     13.87 o
   2   1   5    15014.31    14869.21    153.22 o
   3   1   5      544.96      547.25     18.81 o
   4   1   5      208.07      263.68     16.54 o
   5   1   5      117.56      161.99     20.46 o
   6   1   5    13490.68    12790.72    172.21 o
   7   1   5     1629.05     1618.00     50.45 o
   8   1   5      712.73      619.91     38.72 o
   9   1   5       93.05       81.38     36.62 o
  10   1   5      412.91      448.99     52.74 o
  11   1   5      367.83      420.47     61.07 o
  12   1   5     4473.33     4604.78    162.91 o
  13   1   5       16.90       54.09    107.44 o
  14   1   5       68.65        6.65     93.04 o
 -13   2   5     1805.74     2102.19    161.71 o
 -12   2   5       88.33       43.63     64.06 o
 -11   2   5      191.62      335.22     68.38 o
 -10   2   5       42.23       14.29     52.45 o
  -9   2   5      596.17      617.46    104.81 o
  -8   2   5       19.33       12.82     31.81 o
  -7   2   5       35.33       67.14     21.75 o
  -6   2   5      372.26      363.48     24.13 o
  -5   2   5     1518.92     1677.64     40.47 o
  -4   2   5     2030.38     2173.76    116.90 o
  -3   2   5    33443.39    32444.61    556.66 o
  -2   2   5       14.99       41.61     21.76 o
  -1   2   5       42.54       24.95     11.86 o
   0   2   5     2231.62     2247.54     54.86 o
   1   2   5    40113.80    39686.16    499.92 o
   2   2   5        5.60       -8.09     12.94 o
   3   2   5      277.69      367.73     19.64 o
   4   2   5     1991.84     2003.74     37.58 o
   5   2   5     1139.43     1566.95     73.82 o
   6   2   5      938.97      999.28     38.82 o
   7   2   5     7717.45     7379.13    135.55 o
   8   2   5       39.22       39.34     26.70 o
   9   2   5     6428.45     6033.85    153.76 o
  10   2   5     1360.47     1342.84     74.29 o
  11   2   5        7.68      -10.55     44.55 o
  12   2   5      119.75       39.69     70.98 o
  13   2   5      939.58     1000.51    110.03 o
 -13   3   5      321.14       86.39     88.61 o
 -12   3   5       73.92        7.41     62.38 o
 -11   3   5      222.47      238.84     63.08 o
 -10   3   5     3049.01     2742.34    121.14 o
  -9   3   5     2843.20     2965.10    107.32 o
  -8   3   5     2157.78     2205.31     74.44 o
  -7   3   5       42.34       25.40     18.04 o
  -6   3   5      703.26      568.83     31.60 o
  -5   3   5        1.84      -12.60     13.89 o
  -4   3   5     7482.19     7326.69    105.07 o
  -3   3   5      772.50      870.32     42.05 o
  -2   3   5       12.35       12.67     11.86 o
  -1   3   5      336.06      386.47     14.50 o
   0   3   5    12718.38    15101.09    252.34 o
   1   3   5     4709.86     4710.42     70.02 o
   2   3   5    15868.90    16348.06    168.28 o
   3   3   5       22.85        9.33     10.93 o
   4   3   5    16914.07    16387.27    174.20 o
   5   3   5        1.86       47.79     14.75 o
   6   3   5    18872.54    18601.56    237.61 o
   7   3   5       82.61       30.88     24.58 o
   8   3   5      884.16      774.08     51.33 o
   9   3   5      226.09      190.64     53.81 o
  10   3   5        6.27       -6.59     44.75 o
  11   3   5        1.12       35.61     44.25 o
  12   3   5     5702.46     5727.24    206.79 o
  13   3   5      165.14      265.48     79.84 o
 -13   4   5      183.53      265.82     97.47 o
 -12   4   5       35.90      158.37     64.06 o
 -11   4   5      138.39       12.18     49.79 o
 -10   4   5       10.75       79.76     74.66 o
  -9   4   5        5.54      -37.72     37.72 o
  -8   4   5       56.63       23.81     31.84 o
  -7   4   5      544.55      616.75     33.32 o
  -6   4   5     1803.02     1890.17     88.23 o
  -5   4   5       21.15       17.78     19.30 o
  -4   4   5      497.95      551.35     25.28 o
  -3   4   5     4634.33     4559.93     91.18 o
  -2   4   5      167.41      147.58     16.90 o
  -1   4   5     8644.77     8991.74    109.29 o
   0   4   5        1.04       27.07     18.68 o
   1   4   5    66064.12    70374.38    687.89 o
   2   4   5    25057.23    25091.21    239.43 o
   3   4   5    52323.61    50461.95    474.61 o
   4   4   5       75.69       40.01     13.24 o
   5   4   5     3739.26     3895.17    101.85 o
   6   4   5     1241.52     1352.07     68.91 o
   7   4   5    16778.58    16577.58    219.71 o
   8   4   5       39.87        4.64     27.24 o
   9   4   5     1781.49     1743.34     69.14 o
  10   4   5      147.53      156.67     75.78 o
  11   4   5      620.86      770.97     75.85 o
  12   4   5       16.11      142.48     71.82 o
  13   4   5     2196.22     2097.79    153.95 o
 -13   5   5     1474.31     1612.64    146.20 o
 -12   5   5       87.77       91.82     56.55 o
 -11   5   5      297.81      230.65     96.66 o
 -10   5   5      658.40      644.75    107.52 o
  -9   5   5       64.00       46.66     59.49 o
  -8   5   5     1304.62     1251.11     59.20 o
  -7   5   5      469.12      526.34     48.82 o
  -6   5   5      752.82      667.54     31.53 o
  -5   5   5       72.88      110.02     34.85 o
  -4   5   5     1563.26     1688.71     48.28 o
  -3   5   5     8100.07     8442.52    146.70 o
  -2   5   5    16469.57    16094.53    374.69 o
  -1   5   5     2555.52     2505.30     38.95 o
   0   5   5      299.62      345.94     22.30 o
   1   5   5    11538.46    12032.77    125.43 o
   2   5   5    30263.52    30169.04    286.56 o
   3   5   5        4.75       14.06     10.61 o
   4   5   5       23.42       -3.15     11.75 o
   5   5   5     1760.51     1716.15     35.51 o
   6   5   5    12874.14    11588.32    134.16 o
   7   5   5     1134.35     1061.92     43.37 o
   8   5   5     1590.84     1672.80     57.18 o
   9   5   5      109.50      132.67     50.09 o
  10   5   5     2078.64     2229.69     88.69 o
  11   5   5      115.12       46.01     61.15 o
  12   5   5       35.94      114.39     72.38 o
  13   5   5        4.83      100.13     77.15 o
 -13   6   5      283.61      175.00     90.82 o
 -12   6   5      138.64      119.65     58.76 o
 -11   6   5      371.60      305.40     99.79 o
 -10   6   5       39.12       17.23     49.56 o
  -9   6   5     1734.91     1637.55     81.91 o
  -8   6   5      550.30      477.00     43.92 o
  -7   6   5      276.29      348.23     35.92 o
  -6   6   5       64.54       33.20     21.99 o
  -5   6   5      948.65      952.88     38.66 o
  -4   6   5     2038.71     1950.82     52.76 o
  -3   6   5     2262.42     2311.24     84.91 o
  -2   6   5     2606.17     2898.88     73.96 o
  -1   6   5      893.65      987.67     31.54 o
   0   6   5     6576.36     7108.02    131.70 o
   1   6   5    86061.85    90211.66    882.68 o
   2   6   5     9162.02     9136.21     90.25 o
   3   6   5    16820.12    16453.56    164.31 o
   4   6   5     5133.23     5421.91     86.42 o
   5   6   5     4478.86     4818.37     63.68 o
   6   6   5      916.45      935.68     28.92 o
   7   6   5      375.72      438.25     32.49 o
   8   6   5        0.11      -19.49     26.74 o
   9   6   5      981.20     1032.81     55.77 o
  10   6   5     1084.23     1067.34     94.17 o
  11   6   5      104.97        8.86     86.39 o
  12   6   5      469.32      444.47    108.54 o
  13   6   5     2009.82     2309.96    153.73 o
 -12   7   5      382.22      362.89     86.06 o
 -11   7   5       73.78       82.51     42.69 o
 -10   7   5     1125.45     1049.67     75.40 o
  -9   7   5      624.68      666.40     60.37 o
  -8   7   5       37.02      -27.89     43.55 o
  -7   7   5     1314.93     1245.27     64.14 o
  -6   7   5     7686.79     7910.78    167.22 o
  -5   7   5     1598.89     1624.92     50.19 o
  -4   7   5     1702.93     1528.15     54.99 o
  -3   7   5     7209.92     7819.34    127.13 o
  -2   7   5     4588.71     4151.78    123.61 o
  -1   7   5     1582.70     1624.05     43.48 o
   0   7   5     5976.82     6155.67     81.35 o
   1   7   5      150.92      130.16     16.96 o
   2   7   5    12797.64    13993.81    140.84 o
   3   7   5     2531.54     2348.78     37.96 o
   4   7   5    13932.55    13852.49    158.68 o
   5   7   5     3366.10     3496.72     52.67 o
   6   7   5      220.04      254.52     21.41 o
   7   7   5      331.65      275.92     34.67 o
   8   7   5      295.84      302.89     33.97 o
   9   7   5       26.51      107.31     55.35 o
  10   7   5      939.14      871.05     89.95 o
  11   7   5      639.28      710.95    253.64 o
  12   7   5      170.79      111.30     73.73 o
  13   7   5       61.70       -5.34     74.51 o
 -12   8   5     2914.15     3098.43    102.99 o
 -11   8   5      232.25      136.54     56.45 o
 -10   8   5     2310.42     2595.93    172.24 o
  -9   8   5      290.57      276.33     51.42 o
  -8   8   5     2810.50     2962.55    128.65 o
  -7   8   5       50.76       77.47     43.32 o
  -6   8   5     7716.18     7912.77    140.92 o
  -5   8   5      109.12       95.97     22.61 o
  -4   8   5      731.94      974.63     44.78 o
  -3   8   5    11436.23    11842.16    184.18 o
  -2   8   5     8297.57     8116.74    148.78 o
  -1   8   5      529.68      646.37     39.05 o
   0   8   5     1280.68     1230.66     33.62 o
   1   8   5     8572.67     8659.17    104.53 o
   2   8   5     6722.98     7099.44     90.26 o
   3   8   5      519.80      752.92     32.23 o
   4   8   5      252.45      278.74     19.91 o
   5   8   5      125.24      195.35     18.21 o
   6   8   5     1248.77     1227.30     49.07 o
   7   8   5      483.49      380.47     34.70 o
   8   8   5     2315.79     2323.60     76.19 o
   9   8   5      666.44      673.74     78.16 o
  10   8   5      600.24      637.71     81.91 o
  11   8   5      105.78      134.14     69.19 o
  12   8   5      185.23      116.05    125.16 o
  13   8   5        9.16       33.66     77.65 o
 -12   9   5       19.53        0.75     64.27 o
 -11   9   5       24.37      -14.54     99.43 o
 -10   9   5        5.81      -13.67     46.61 o
  -9   9   5     9644.44     9368.74    289.45 o
  -8   9   5      331.07      369.21     61.96 o
  -7   9   5      922.43     1006.32     63.16 o
  -6   9   5       18.22       18.12     33.84 o
  -5   9   5     8656.88     8948.87    153.56 o
  -4   9   5      395.10      348.58     31.60 o
  -3   9   5    12965.53    13155.07    204.22 o
  -2   9   5      246.50      264.29     28.97 o
  -1   9   5      906.99     1159.99     41.39 o
   0   9   5     7293.82     7641.25     89.05 o
   1   9   5    50734.39    52926.25    561.19 o
   2   9   5     1385.80     1423.86     38.08 o
   3   9   5       95.94       53.77     19.34 o
   4   9   5     2840.78     2917.66     49.83 o
   5   9   5      464.08      392.30     23.51 o
   6   9   5    10132.93    10122.43    142.39 o
   7   9   5     1462.07     1439.89     48.50 o
   8   9   5       13.52        0.03     34.56 o
   9   9   5      344.62      468.17     65.61 o
  10   9   5      604.35      649.04     84.62 o
  11   9   5       16.01        9.18     64.90 o
  12   9   5      218.95      282.97     84.07 o
  13   9   5     1164.44     1395.30    130.92 o
 -12  10   5      186.05      205.46    106.64 o
 -11  10   5      203.25      135.34     61.04 o
 -10  10   5       41.07       79.91     50.82 o
  -9  10   5        6.16       -5.65     45.27 o
  -8  10   5     2077.43     1908.25    139.64 o
  -7  10   5      229.56      314.22     45.84 o
  -6  10   5     9855.27     9643.29    202.00 o
  -5  10   5     2204.93     2088.75     78.15 o
  -4  10   5     3813.27     3909.68     85.34 o
  -3  10   5      573.90      526.03     54.02 o
  -2  10   5     2809.94     2635.66     57.55 o
  -1  10   5       43.64       74.45     24.63 o
   0  10   5     5818.56     6073.29     80.13 o
   1  10   5      344.54      463.95     26.29 o
   2  10   5       10.33       30.94     14.80 o
   3  10   5      722.51      629.94     37.08 o
   4  10   5     8494.60     8574.47    105.56 o
   5  10   5      508.83      525.22     26.31 o
   6  10   5      296.95      306.82     28.25 o
   7  10   5     2039.07     1905.56     61.72 o
   8  10   5     3371.37     3249.08     96.14 o
   9  10   5      438.29      429.25     62.25 o
  10  10   5      115.80      196.38     69.37 o
  11  10   5     2140.85     2117.03    138.12 o
  12  10   5      606.09      779.09    104.68 o
 -12  11   5       59.27      110.82     65.67 o
 -11  11   5     2109.02     2064.45    148.82 o
 -10  11   5        2.72       18.58     51.06 o
  -9  11   5     3307.42     3146.45    115.43 o
  -8  11   5       44.59       19.96     45.23 o
  -7  11   5      216.16      192.41     45.09 o
  -6  11   5       72.57       98.35     38.37 o
  -5  11   5      189.87      211.81     44.13 o
  -4  11   5      305.83      300.75     42.41 o
  -3  11   5     7164.81     6997.47    131.11 o
  -2  11   5      659.53      666.46     38.69 o
  -1  11   5     1148.16     1133.37     46.73 o
   0  11   5     1211.87     1286.42     41.74 o
   1  11   5     2563.31     2167.24     42.91 o
   2  11   5       18.49        4.84     13.19 o
   3  11   5     1626.71     1386.97     67.81 o
   4  11   5     2102.93     2214.24     60.28 o
   5  11   5     6330.76     5910.87     89.58 o
   6  11   5      896.13      924.29     40.39 o
   7  11   5    10734.21    10329.03    164.86 o
   8  11   5       23.23       54.60     44.46 o
   9  11   5       11.35       51.94     50.50 o
  10  11   5      706.16      603.68     86.42 o
  11  11   5      673.02      664.07     98.35 o
  12  11   5      283.09      308.04     86.67 o
 -12  12   5      965.74      956.95     92.71 o
 -11  12   5        0.59       -0.79     57.71 o
 -10  12   5       12.02       10.31     97.29 o
  -9  12   5        5.97      -22.21     48.69 o
  -8  12   5     1897.11     1936.81    142.19 o
  -7  12   5      431.91      378.93     53.31 o
  -6  12   5      474.04      484.48     52.65 o
  -5  12   5      244.06      257.54     51.41 o
  -4  12   5       50.37        8.42     32.97 o
  -3  12   5      966.64     1015.27     50.11 o
  -2  12   5      972.86     1230.80     46.60 o
  -1  12   5     1974.39     2198.54    101.79 o
   0  12   5     9241.10     9323.67    126.38 o
   1  12   5      459.03      479.04     25.94 o
   2  12   5     1355.45     1426.36     42.87 o
   3  12   5     1024.71      983.43     44.19 o
   4  12   5     3886.35     3700.34     66.59 o
   5  12   5      590.94      725.33     65.79 o
   6  12   5     6046.96     5957.33    112.11 o
   7  12   5       47.56       39.96     32.12 o
   8  12   5     5879.22     5899.81    173.02 o
  10  12   5     1118.11     1154.32    147.31 o
  11  12   5       40.23       17.72     71.24 o
  12  12   5     1041.31      918.05    126.26 o
 -11  13   5     1656.95     1544.82    103.40 o
 -10  13   5       41.18      114.63     58.09 o
  -9  13   5      368.05      425.82     62.79 o
  -8  13   5     2264.61     2124.73     99.97 o
  -7  13   5      350.25      322.92     51.71 o
  -6  13   5      634.32      671.63     70.23 o
  -5  13   5     3737.86     3484.76    132.97 o
  -4  13   5       35.20      -16.34     35.34 o
  -3  13   5     3272.25     3496.53    102.22 o
  -2  13   5     2505.39     2801.91     86.59 o
  -1  13   5    10907.26    11354.03    170.70 o
   0  13   5     1952.73     1998.96     51.33 o
   1  13   5      657.47      748.55     36.51 o
   2  13   5      405.89      405.47     28.84 o
   3  13   5      108.97      129.44     21.65 o
   4  13   5      718.92      771.51     37.16 o
   5  13   5     6631.65     6511.90    132.61 o
   6  13   5     1001.57      959.58     54.05 o
   7  13   5      958.68      995.24     71.12 o
   8  13   5        1.14       12.06     54.07 o
   9  13   5      140.81      329.20     62.48 o
  10  13   5      195.46      259.98     65.65 o
  11  13   5      314.61      449.43     92.72 o
 -11  14   5       97.65      110.76     83.54 o
 -10  14   5        1.35       86.84     58.50 o
  -9  14   5      246.31      343.23     60.37 o
  -8  14   5     1813.70     1880.02    123.59 o
  -7  14   5        0.38       17.72     49.60 o
  -6  14   5      660.47      683.62     73.97 o
  -5  14   5      436.04      422.50     65.35 o
  -4  14   5       48.75       88.38     41.11 o
  -3  14   5     6806.80     6969.01    161.35 o
  -2  14   5    14790.94    15191.75    246.88 o
  -1  14   5     1465.37     1526.42     54.05 o
   0  14   5      322.21      295.64     27.76 o
   1  14   5      253.40      244.02     30.98 o
   2  14   5     2888.20     2802.72     63.85 o
   3  14   5      101.32      122.12     24.18 o
   4  14   5      100.23      424.65     42.78 o
   5  14   5      579.10      585.78     63.63 o
   6  14   5      565.51      476.93     46.41 o
   7  14   5      117.59       61.90     42.78 o
   8  14   5      689.24      668.27     90.82 o
   9  14   5        2.85       41.38    108.54 o
  10  14   5      598.72      733.96     93.11 o
  11  14   5      372.39      316.30    121.83 o
 -11  15   5      185.27      323.11    141.94 o
 -10  15   5      271.04      363.67     71.61 o
  -9  15   5     1023.90      857.70     78.76 o
  -8  15   5     1785.47     1811.55     98.42 o
  -7  15   5      146.28      120.57     50.76 o
  -6  15   5     2508.46     2724.79    128.21 o
  -5  15   5     3543.47     3711.05    118.44 o
  -4  15   5        2.80       18.93     41.15 o
  -3  15   5      167.98      180.50     69.17 o
  -2  15   5       44.65       46.83     31.98 o
  -1  15   5       31.61       20.02     30.69 o
   0  15   5        4.29      -25.83     25.83 o
   1  15   5      319.44      306.37     37.63 o
   2  15   5        8.56       21.59     33.63 o
   3  15   5      796.29      781.98     45.20 o
   5  15   5     8429.77     8521.54    163.56 o
   6  15   5     2995.91     2830.36     88.68 o
   7  15   5      138.25       13.74     43.43 o
   8  15   5       50.53       85.87     64.91 o
   9  15   5       23.57      -70.23    103.00 o
  10  15   5       34.65       44.30     73.44 o
  11  15   5      318.52      208.22    110.76 o
 -10  16   5      543.88      549.07    215.98 o
  -9  16   5      330.30      403.51     79.75 o
  -8  16   5      909.02      956.54     80.80 o
  -7  16   5       14.94       -6.73     57.48 o
  -6  16   5        6.38      -34.47     53.19 o
  -5  16   5     2990.60     3013.11    158.08 o
  -4  16   5     3507.35     3649.54    122.97 o
  -3  16   5      106.41       81.30     51.01 o
  -2  16   5      368.91      396.87     42.21 o
  -1  16   5     1694.44     1723.44     86.65 o
   0  16   5     1134.60     1084.49     47.89 o
   1  16   5      375.73      379.40     42.23 o
   2  16   5     5421.90     5149.27    150.87 o
   3  16   5      882.02      902.18     48.40 o
   4  16   5      336.43      270.57     50.16 o
   5  16   5      851.37      777.01     62.14 o
   6  16   5      172.15      133.89     46.97 o
   7  16   5      301.54      283.66     52.24 o
   8  16   5       18.38      -62.18     62.18 o
   9  16   5        2.45      -44.62     69.72 o
  10  16   5        3.04      -51.29    149.52 o
 -10  17   5      717.30      552.33     96.32 o
  -9  17   5       25.24      -25.55     68.63 o
  -8  17   5      592.49      490.15    118.51 o
  -7  17   5     1516.45     1348.68    107.84 o
  -6  17   5      402.59      385.51     76.42 o
  -5  17   5      727.02      792.23     95.25 o
  -4  17   5     2699.23     2560.22    129.05 o
  -3  17   5        0.56       -9.97     51.69 o
  -2  17   5      124.62      110.25     42.44 o
  -1  17   5       94.33      131.72     41.95 o
   0  17   5       24.97      -14.05     39.86 o
   1  17   5      196.93      130.67     38.72 o
   2  17   5     4485.04     4937.33    111.62 o
   3  17   5      412.52      322.45     44.10 o
   4  17   5     1782.00     1500.30     79.73 o
   5  17   5      945.73      990.03    152.85 o
   6  17   5       86.47      109.35    103.00 o
   7  17   5       12.93      -28.25     56.95 o
   8  17   5       24.89      -33.23    104.11 o
   9  17   5       63.91     -106.33    106.33 o
  10  17   5      258.72      126.26    126.26 o
  -9  18   5      177.23       89.60     75.56 o
  -8  18   5      704.24      720.48     95.80 o
  -7  18   5      394.51      310.01     77.24 o
  -6  18   5      166.81       59.41    103.00 o
  -5  18   5     2048.25     2138.23    129.61 o
  -4  18   5     2471.30     2291.69    181.64 o
  -3  18   5      756.10      703.91    120.73 o
  -2  18   5     1205.52     1179.05     74.51 o
  -1  18   5       81.71       63.59     43.18 o
   0  18   5      871.78      864.28     61.03 o
   1  18   5     2192.60     2191.91     71.83 o
   2  18   5     1738.06     1632.98     82.26 o
   3  18   5      199.12      146.95     43.24 o
   4  18   5      376.77      286.09     64.65 o
   5  18   5     1632.60     1477.51    139.56 o
   6  18   5      366.25      397.97     70.23 o
   7  18   5       16.71      -39.82     57.77 o
   8  18   5       59.82      -42.09    110.76 o
   9  18   5        6.42        6.65    117.40 o
  -9  19   5      480.67      394.28     92.72 o
  -8  19   5       47.87       56.58     74.40 o
  -7  19   5       75.63       62.25     68.44 o
  -6  19   5      184.42      213.83     75.14 o
  -5  19   5      287.88      191.09     86.39 o
  -4  19   5        9.26      -12.14     81.96 o
  -3  19   5      162.57      189.16     65.35 o
  -2  19   5      224.43      257.24     53.34 o
  -1  19   5     3710.17     3810.34    122.11 o
   0  19   5      250.56      188.38     47.91 o
   1  19   5      180.59       90.41     40.43 o
   2  19   5     2605.57     2440.77    118.92 o
   3  19   5      733.72      647.15     84.66 o
   4  19   5      301.18      173.10     64.65 o
   5  19   5      395.80      339.41     69.19 o
   6  19   5      308.39      293.08     84.18 o
   7  19   5       13.58       10.20     90.82 o
   8  19   5     1050.20     1123.09    157.28 o
  -8  20   5        2.24      -65.14     75.56 o
  -7  20   5     1405.14     1402.42    310.12 o
  -6  20   5      417.10      484.90    169.46 o
  -5  20   5       65.24      102.84     68.12 o
  -4  20   5       48.46       29.04     63.99 o
  -3  20   5       62.11       76.09    105.22 o
  -2  20   5      881.91      898.30     73.45 o
  -1  20   5     3541.23     3944.08    141.23 o
   0  20   5        4.22      -44.57     44.57 o
   1  20   5      144.76       78.49    114.08 o
   2  20   5      403.75      294.53     68.12 o
   3  20   5      417.76      389.59     56.18 o
   4  20   5      273.96      259.84     67.80 o
   5  20   5       91.44      132.65     77.53 o
   6  20   5      793.62      740.16    105.22 o
   7  20   5      691.17      722.85     83.45 o
   8  20   5      303.08      372.15    135.12 o
  -7  21   5       82.94       64.17    132.91 o
  -6  21   5      114.04       71.81     84.18 o
  -5  21   5        1.21       58.94    137.34 o
  -4  21   5     1445.56     1451.16    120.58 o
  -3  21   5       66.88       -7.77     61.74 o
  -2  21   5      288.27      228.06     57.52 o
  -1  21   5      330.90      336.32     59.76 o
   0  21   5      534.01      549.52     60.43 o
   1  21   5      182.50      177.32     63.08 o
   2  21   5      154.71      169.94     66.45 o
   3  21   5      269.26      265.91     70.89 o
   4  21   5      135.05      126.26     65.28 o
   5  21   5      492.20      499.02    107.44 o
   6  21   5     1611.58     1446.25    104.07 o
   7  21   5        1.14      -62.18     64.91 o
  -6  22   5        3.18      -33.08    114.08 o
  -5  22   5      496.44      367.08     86.67 o
  -4  22   5        1.04        4.43     70.49 o
  -3  22   5      674.72      722.22     99.23 o
  -2  22   5      800.93      800.20     76.30 o
  -1  22   5     1332.46     1403.88     92.91 o
   0  22   5       74.92      168.81     59.60 o
   1  22   5      301.11      171.99     67.80 o
   2  22   5       90.44       71.78     65.73 o
   3  22   5     1069.86     1028.68     93.19 o
   4  22   5       11.61      -60.85     60.85 o
   5  22   5      669.00      516.83    119.62 o
   6  22   5      100.40      123.24     72.82 o
  -5  23   5        2.39       68.17    211.55 o
  -4  23   5       48.85      -30.25     72.22 o
  -3  23   5        0.19      -22.40     70.43 o
  -2  23   5        9.31       -4.27     57.06 o
  -1  23   5      327.84      338.92    117.40 o
   0  23   5       48.21       88.61     99.68 o
   1  23   5      271.11      208.98     74.21 o
   2  23   5       92.09       16.56     98.57 o
   3  23   5      645.32      563.61    114.08 o
   4  23   5       69.15       44.81    119.62 o
   5  23   5      416.04      341.26     80.73 o
  -4  24   5      437.37      288.05    107.44 o
  -3  24   5     3047.85     3383.68    180.91 o
  -2  24   5     1891.48     1860.73    186.07 o
  -1  24   5      257.41      148.42    115.19 o
   0  24   5      581.16      429.74    121.83 o
   1  24   5        7.77      -26.37    143.99 o
   2  24   5       49.93       59.40     71.26 o
   3  24   5        5.76       22.74     70.02 o
  -1  25   5       27.18       86.39    115.19 o
   0  25   5     1085.48      976.89    152.85 o
  -1 -22   6      134.60       43.04     69.11 o
   0 -22   6        7.83       36.68     72.22 o
   1 -22   6      407.71      419.59    112.97 o
   2 -22   6      445.53      416.56     83.02 o
   3 -22   6       53.95       44.98     70.64 o
  -3 -21   6       15.23      166.14    124.05 o
  -2 -21   6       29.33      -64.65     64.72 o
  -1 -21   6      184.77      147.11     71.84 o
   0 -21   6      217.30      224.93     78.64 o
   1 -21   6       48.79       29.69     87.40 o
   2 -21   6      724.23      748.12     81.69 o
   3 -21   6      193.04      206.81     66.26 o
   4 -21   6      179.59        7.82     86.44 o
   5 -21   6      335.19      397.53    100.79 o
  -4 -20   6     1120.85     1185.11    166.14 o
  -3 -20   6       42.36      -21.29     58.68 o
  -2 -20   6       18.18       96.58     62.67 o
  -1 -20   6      474.26      357.90     75.56 o
   0 -20   6     3068.26     2916.36    137.00 o
   1 -20   6       13.98      -47.32    103.57 o
   2 -20   6        9.23       41.74     83.98 o
   3 -20   6      221.55      211.04     84.20 o
   4 -20   6       18.16      -55.52     55.52 o
   5 -20   6      783.49      753.59     91.94 o
   6 -20   6      588.80      588.16    149.58 o
  -5 -19   6      287.25      210.44    128.48 o
  -4 -19   6       40.36      -95.25    108.54 o
  -3 -19   6       80.98       23.64     68.67 o
  -2 -19   6      525.03      521.63     78.64 o
  -1 -19   6     3986.85     3969.86    168.35 o
   0 -19   6      253.88      172.06    121.83 o
   1 -19   6      438.38      561.34     71.38 o
   2 -19   6        7.71        5.33     57.41 o
   3 -19   6      697.24      776.16     86.47 o
   4 -19   6      412.24      365.50     58.07 o
   5 -19   6      175.12      298.03     78.56 o
   6 -19   6        3.82       36.62     70.67 o
   7 -19   6      281.08      406.11     84.96 o
  -6 -18   6      253.62      160.10     85.09 o
  -5 -18   6       24.61      261.39    126.26 o
  -4 -18   6      233.09      354.43    124.05 o
  -3 -18   6       10.33      -30.41     52.98 o
  -2 -18   6      460.09      484.74     70.72 o
  -1 -18   6       62.22      111.50     62.27 o
   0 -18   6       72.04       80.42     60.68 o
   1 -18   6      383.60      453.03     65.52 o
   2 -18   6      167.28      161.46     60.08 o
   3 -18   6        8.03       28.67     55.34 o
   4 -18   6       77.41      -22.22     49.90 o
   5 -18   6      186.51      217.76     68.52 o
   6 -18   6     2578.73     2780.06    131.72 o
   7 -18   6      135.50      181.04    110.45 o
   8 -18   6      162.00      -15.09     71.89 o
  -7 -17   6     1391.42     1840.53    181.64 o
  -6 -17   6       49.69       41.61     63.23 o
  -5 -17   6      318.70      346.95     76.42 o
  -4 -17   6        4.45       20.01     68.64 o
  -3 -17   6     1188.15     1024.40    108.54 o
  -2 -17   6      364.13      354.09     91.93 o
  -1 -17   6        4.00      -18.35     56.95 o
   0 -17   6     1505.79     1399.64     96.24 o
   1 -17   6      685.96      480.14    112.97 o
   2 -17   6      178.07      133.31     58.61 o
   3 -17   6        1.79       16.44     53.86 o
   4 -17   6      186.96      147.42     48.58 o
   5 -17   6     1370.57     1444.12     83.48 o
   6 -17   6       33.91       49.54     52.65 o
   7 -17   6      470.31      439.29     67.29 o
   8 -17   6      406.74      298.52     84.71 o
   9 -17   6      132.27      109.52     87.49 o
  -8 -16   6        0.55       15.25     78.60 o
  -7 -16   6       37.72       50.46    170.57 o
  -6 -16   6      979.95      976.24     86.84 o
  -5 -16   6        2.89      -61.99     88.75 o
  -4 -16   6      326.98      265.77     61.56 o
  -3 -16   6      332.74      301.01     49.44 o
  -2 -16   6      275.08      170.19     47.75 o
  -1 -16   6      145.72      130.07     57.48 o
   0 -16   6     1101.93     1004.96     83.26 o
   1 -16   6     1007.46      924.75     82.97 o
   2 -16   6      503.41      392.34     94.44 o
   3 -16   6      710.19      788.61     61.39 o
   4 -16   6     3929.98     3827.71    106.34 o
   5 -16   6      190.43      134.21     46.83 o
   6 -16   6       46.28      -24.32     48.01 o
   7 -16   6      731.10      763.08     71.76 o
   8 -16   6      184.56      200.69     70.89 o
   9 -16   6        5.62       30.64     70.12 o
  10 -16   6      128.74      165.76     76.98 o
  -8 -15   6      755.81      772.02    103.24 o
  -7 -15   6      340.16      583.01     91.42 o
  -6 -15   6      798.31      650.64     96.36 o
  -5 -15   6     1201.61     1094.20     83.05 o
  -4 -15   6      234.52      308.59     58.15 o
  -3 -15   6      386.57      423.25     49.69 o
  -2 -15   6       60.25       93.71     41.41 o
  -1 -15   6      964.16      902.36     56.88 o
   0 -15   6       65.76       86.15     44.65 o
   1 -15   6     1899.10     1940.98    100.72 o
   2 -15   6      865.71      834.47     68.75 o
   3 -15   6    13592.96    13678.48    215.22 o
   4 -15   6      493.28      474.12     47.05 o
   5 -15   6       14.96       11.01     37.77 o
   6 -15   6     1924.42     1828.45     90.28 o
   7 -15   6     1995.28     2134.31    142.92 o
   8 -15   6      173.44      153.16     68.85 o
   9 -15   6       81.16       94.57     69.07 o
  10 -15   6       62.33       28.17     68.19 o
  -9 -14   6      550.22      567.66     97.91 o
  -8 -14   6       36.20       69.28     69.72 o
  -7 -14   6      774.48      646.92     91.54 o
  -6 -14   6      274.93      205.89     71.32 o
  -5 -14   6      495.30      442.00     63.57 o
  -4 -14   6      758.28      822.19     71.10 o
  -3 -14   6      506.09      555.01     68.10 o
  -2 -14   6      236.57      232.79     46.42 o
  -1 -14   6      263.48      306.38     47.87 o
   0 -14   6     4104.05     4121.83    102.56 o
   1 -14   6      777.68      704.12     51.41 o
   2 -14   6     1042.81     1090.70     56.00 o
   3 -14   6        6.41      -31.68     31.68 o
   4 -14   6     2968.69     3035.34    102.18 o
   5 -14   6      467.02      412.37     43.95 o
   6 -14   6     1365.35     1382.93     88.89 o
   7 -14   6     1067.70     1085.73     75.23 o
   8 -14   6       11.94       29.68     60.31 o
   9 -14   6      417.79      392.68     75.57 o
  10 -14   6     2608.27     2866.82    255.41 o
  11 -14   6      196.93      143.44    124.39 o
  -9 -13   6      690.36      879.84    124.05 o
  -8 -13   6      373.33      350.97     79.84 o
  -7 -13   6      755.67      758.10     91.14 o
  -6 -13   6      453.18      453.17     77.57 o
  -5 -13   6      217.05      165.13     54.02 o
  -4 -13   6      170.30      181.88     51.06 o
  -3 -13   6      273.34      241.35     37.15 o
  -2 -13   6     4229.80     4154.01    144.76 o
  -1 -13   6      471.20      402.61     43.89 o
   0 -13   6     2400.19     2688.07     97.13 o
   1 -13   6    10732.67    10829.02    146.58 o
   2 -13   6     2452.38     2355.48     75.26 o
   3 -13   6     1241.79     1230.81     52.62 o
   4 -13   6     2256.56     2282.48     68.93 o
   5 -13   6       12.97      -30.95     30.95 o
   6 -13   6       36.29        3.64     38.70 o
   7 -13   6      602.71      728.79     83.13 o
   8 -13   6       50.36       44.78     59.42 o
   9 -13   6      439.98      361.10     73.00 o
  10 -13   6      442.23      459.14    136.94 o
  11 -13   6       95.67      163.40     92.02 o
 -10 -12   6       52.11      181.64     99.68 o
  -9 -12   6      120.19       -6.65     84.18 o
  -8 -12   6      139.16      150.63     88.61 o
  -7 -12   6     1535.45     1639.19    115.74 o
  -6 -12   6     2646.87     2651.20    175.00 o
  -5 -12   6      551.62      518.96     59.40 o
  -4 -12   6       29.18       10.01     42.88 o
  -3 -12   6     3595.78     3690.37     83.98 o
  -2 -12   6     1316.31     1419.13     57.67 o
  -1 -12   6      490.92      523.72     43.27 o
   0 -12   6      123.24      158.70     28.70 o
   1 -12   6        3.10      -10.74     23.93 o
   2 -12   6      114.46       85.51     29.06 o
   3 -12   6       78.00       96.77     31.94 o
   4 -12   6      520.56      489.22     40.45 o
   5 -12   6     1238.50     1151.58     59.39 o
   6 -12   6      706.38      614.43     50.91 o
   7 -12   6    10360.77    10237.62    287.44 o
   8 -12   6     3328.60     3280.45    129.54 o
   9 -12   6      185.62      167.65     73.45 o
  10 -12   6      391.47      433.47     75.40 o
  11 -12   6      661.30      599.64     87.66 o
 -10 -11   6      493.85      425.31    112.97 o
  -9 -11   6      119.21      361.07     97.47 o
  -8 -11   6     1985.75     2064.53    159.49 o
  -7 -11   6        0.10      -53.16     64.24 o
  -6 -11   6      535.75      570.95     74.99 o
  -5 -11   6       32.29       75.97     52.98 o
  -4 -11   6      686.62      690.42     51.58 o
  -3 -11   6      535.63      491.72     35.70 o
  -2 -11   6     2702.74     2645.59     73.17 o
  -1 -11   6      647.19      513.99     36.35 o
   0 -11   6     2205.88     1993.44     55.94 o
   1 -11   6      665.19      665.96     36.27 o
   2 -11   6     2148.52     2348.55     61.69 o
   3 -11   6      109.05       58.84     27.97 o
   4 -11   6     1564.13     1500.64     53.60 o
   5 -11   6       39.53       41.16     32.92 o
   6 -11   6       10.77        9.73     39.48 o
   7 -11   6     1849.04     1700.62     79.77 o
   8 -11   6      396.59      396.45     66.27 o
   9 -11   6      158.61      104.79     61.97 o
  10 -11   6     1141.57     1122.63     80.88 o
  11 -11   6      269.36      235.30     74.56 o
  12 -11   6        1.38       28.72     73.15 o
 -11 -10   6      240.39      197.15    101.90 o
 -10 -10   6       67.01      -37.66     79.75 o
  -9 -10   6     5470.73     5347.39    254.74 o
  -8 -10   6        2.98       35.44     75.32 o
  -7 -10   6       20.85      -50.95     59.81 o
  -6 -10   6     3862.83     3787.92    190.50 o
  -5 -10   6       19.99      -24.51     46.23 o
  -3 -10   6      328.61      345.05     39.96 o
  -2 -10   6     3372.68     3657.62     78.50 o
  -1 -10   6     1780.68     1757.57     46.82 o
   0 -10   6        5.53       -9.64     20.98 o
   1 -10   6     1280.62     1321.76     45.26 o
   2 -10   6     1305.76     1291.05     53.11 o
   3 -10   6     3256.94     3270.21     73.47 o
   4 -10   6     1145.50     1168.51     50.38 o
   5 -10   6     5815.46     5461.99    105.67 o
   6 -10   6     1219.91     1267.93     67.05 o
   7 -10   6        3.44      -39.39     39.39 o
   8 -10   6     1795.10     1676.96     84.13 o
   9 -10   6      219.13      230.63     52.84 o
  10 -10   6        4.51      -11.61     49.47 o
  11 -10   6      170.57      267.48     61.02 o
  12 -10   6        0.90       13.99     63.63 o
 -11  -9   6       41.88       68.67     88.61 o
 -10  -9   6       47.49       62.02     79.75 o
  -9  -9   6       18.66       93.04     75.32 o
  -8  -9   6     2710.75     2753.44    170.57 o
  -7  -9   6      700.51      812.96    104.11 o
  -6  -9   6     2081.85     1949.34    135.12 o
  -5  -9   6        0.39      -42.54     42.54 o
  -4  -9   6     1036.09     1027.65     53.73 o
  -3  -9   6      971.84      936.28     49.70 o
  -2  -9   6    15946.11    15161.81    215.14 o
  -1  -9   6        9.52       33.61     18.28 o
   0  -9   6      451.70      452.06     27.66 o
   1  -9   6       48.60       22.49     17.85 o
   2  -9   6     2588.37     2660.37     69.72 o
   3  -9   6      572.66      573.94     33.00 o
   4  -9   6     1225.61     1276.77     45.07 o
   5  -9   6       11.73       27.43     28.48 o
   6  -9   6      468.02      541.88     50.06 o
   7  -9   6       22.01       17.03     36.03 o
   8  -9   6     4191.73     4127.66    127.65 o
   9  -9   6      366.64      380.52     55.21 o
  10  -9   6      171.41      177.91     55.51 o
  11  -9   6      139.15      223.26     58.02 o
  12  -9   6      350.97      396.13    109.35 o
 -11  -8   6      742.38      879.88    105.73 o
 -10  -8   6       41.80       13.86     63.92 o
  -9  -8   6      360.85      352.35     73.34 o
  -8  -8   6      777.85      788.43     83.92 o
  -7  -8   6     1009.76      886.06    101.90 o
  -6  -8   6      646.35      564.87     86.39 o
  -5  -8   6      129.89      147.12     54.27 o
  -4  -8   6      289.86      427.10     38.24 o
  -3  -8   6     6425.73     6485.69    126.67 o
  -2  -8   6       11.72       35.07     19.00 o
  -1  -8   6     2004.58     2145.27     54.30 o
   0  -8   6       37.68        8.65     16.43 o
   1  -8   6    10152.05     9555.92    114.49 o
   2  -8   6       38.00       99.48     34.03 o
   3  -8   6       63.55        4.62     18.07 o
   4  -8   6     6811.60     6462.15     94.76 o
   5  -8   6     8204.04     8076.14    122.26 o
   6  -8   6       12.86       -8.01     30.85 o
   7  -8   6     3289.39     3414.84    110.41 o
   8  -8   6      234.51      264.77     60.11 o
   9  -8   6      214.72      357.94     52.57 o
  10  -8   6      318.41      188.46     53.08 o
  11  -8   6     1816.93     1782.78     94.82 o
  12  -8   6       95.48       85.99     74.50 o
  13  -8   6       75.27       18.76     56.43 o
 -12  -7   6       41.57       57.59     88.61 o
 -11  -7   6      122.01       43.84     70.89 o
 -10  -7   6        2.15       14.36     60.04 o
  -9  -7   6      211.59      357.38     70.47 o
  -8  -7   6     2655.75     2969.87    132.52 o
  -7  -7   6     1920.08     1800.65    103.56 o
  -6  -7   6     5647.10     5381.55    165.23 o
  -5  -7   6     2125.56     2186.25    142.88 o
  -4  -7   6     3744.37     3757.73     99.67 o
  -3  -7   6      580.76      640.31     48.00 o
  -2  -7   6     2507.03     2494.00     52.44 o
  -1  -7   6    16714.49    17730.20    190.45 o
   0  -7   6     1712.21     2288.47     94.63 o
   1  -7   6     2105.12     2251.33     44.58 o
   2  -7   6     5912.67     6218.25     86.78 o
   3  -7   6        1.73      -16.47     16.47 o
   4  -7   6    13284.63    12793.84    148.26 o
   5  -7   6      920.02      947.35     47.22 o
   6  -7   6      608.64      651.87     43.48 o
   7  -7   6      351.15      358.60     41.69 o
   8  -7   6     8223.42     7841.73    166.43 o
   9  -7   6      749.69      862.49     63.39 o
  10  -7   6      271.35      339.23     55.24 o
  11  -7   6        5.07       97.09     53.63 o
  12  -7   6      153.35      212.67     60.34 o
  13  -7   6        0.42        1.10     54.65 o
 -12  -6   6      115.86      259.17     97.47 o
 -11  -6   6      200.86      241.10     74.99 o
 -10  -6   6        0.95       29.33     60.04 o
  -9  -6   6      983.71     1219.98    150.63 o
  -8  -6   6      652.11      609.63    138.45 o
  -7  -6   6      116.34      101.00     49.57 o
  -6  -6   6     3204.45     3151.57    101.96 o
  -5  -6   6     1541.29     1404.60    108.54 o
  -4  -6   6       18.82       10.00     26.61 o
  -3  -6   6     3560.80     3453.68    126.90 o
  -2  -6   6    18303.40    19579.88    267.30 o
  -1  -6   6    36976.22    37026.96    374.90 o
   0  -6   6      206.52      205.93     17.04 o
   1  -6   6     3287.14     3919.40     57.33 o
   2  -6   6      810.67      884.58     45.78 o
   3  -6   6     2374.81     2308.58     45.61 o
   4  -6   6    17645.52    17315.47    190.18 o
   5  -6   6      282.15      269.03     24.29 o
   6  -6   6     1647.16     1789.97     62.40 o
   7  -6   6     3178.21     3064.93     82.21 o
   8  -6   6        0.33       27.04     39.89 o
   9  -6   6      174.45       85.70     45.02 o
  10  -6   6       84.19       71.17     58.11 o
  11  -6   6     1636.90     1764.26     92.15 o
  12  -6   6        1.54       72.94     77.77 o
  13  -6   6       95.63      127.93     51.60 o
 -12  -5   6      888.18      830.17    135.12 o
 -11  -5   6       79.31       13.39     63.73 o
 -10  -5   6       34.04      -37.19     90.82 o
  -9  -5   6       73.13       34.01     50.98 o
  -8  -5   6     2948.36     3107.62    128.22 o
  -7  -5   6     1630.02     1571.44    119.78 o
  -6  -5   6      485.90      478.09     46.94 o
  -5  -5   6      236.24      222.49     35.89 o
  -4  -5   6     7184.26     6637.05    188.38 o
  -3  -5   6       39.37      -22.88     29.59 o
  -2  -5   6    41200.41    41323.10    531.69 o
  -1  -5   6      328.14      257.68     16.53 o
   0  -5   6     5510.55     5670.81     70.92 o
   1  -5   6     2991.70     2735.63     47.57 o
   2  -5   6      842.82      649.84     29.12 o
   3  -5   6      370.06      396.45     21.76 o
   4  -5   6      355.99      412.32     24.24 o
   5  -5   6     3191.60     3096.82     58.53 o
   6  -5   6       93.56       73.18     28.26 o
   7  -5   6      231.85      187.34     36.46 o
   8  -5   6        0.85        1.20     49.24 o
   9  -5   6      274.48      352.03     50.80 o
  10  -5   6      569.75      572.66     60.60 o
  11  -5   6      142.15      193.51     54.74 o
  12  -5   6       30.00       54.18     46.41 o
  13  -5   6      118.92      144.80     61.86 o
 -12  -4   6     1496.73     1449.70    149.52 o
 -11  -4   6      283.86      355.12     75.38 o
 -10  -4   6     3010.77     3096.72    165.03 o
  -9  -4   6     1341.28     1491.79     99.14 o
  -8  -4   6     1879.44     2106.81    104.46 o
  -7  -4   6      782.08      756.70     56.84 o
  -6  -4   6     1677.90     1536.09     67.77 o
  -5  -4   6    10071.73     9617.20    163.69 o
  -4  -4   6     7017.31     6841.00    204.18 o
  -3  -4   6      519.86      538.81     36.83 o
  -2  -4   6     4500.63     4732.18     91.91 o
  -1  -4   6       20.76       -3.12     12.81 o
   0  -4   6       93.30       94.53     12.84 o
   1  -4   6      697.37      754.58     28.69 o
   2  -4   6     4663.75     4537.79     61.78 o
   3  -4   6      945.14     1020.85     28.92 o
   4  -4   6      274.26      346.62     22.18 o
   5  -4   6     7980.46     6803.55     93.93 o
   6  -4   6      341.93      280.51     31.73 o
   7  -4   6      420.03      466.96     38.66 o
   8  -4   6     4570.00     4209.05    139.58 o
   9  -4   6      730.52      781.67     60.04 o
  10  -4   6      769.39      750.33     81.36 o
  11  -4   6      142.80       68.94     45.38 o
  12  -4   6       33.11      -15.70     43.63 o
  13  -4   6        2.86       55.22     59.83 o
 -12  -3   6       11.72       95.25     68.38 o
 -11  -3   6      672.29      702.80     87.18 o
 -10  -3   6     3075.88     2738.85    130.15 o
  -9  -3   6        8.17       10.00     57.59 o
  -8  -3   6      150.71      168.58     48.64 o
  -7  -3   6       32.09       97.88     34.56 o
  -6  -3   6       86.29       54.95     24.73 o
  -5  -3   6     1860.04     1811.24     46.81 o
  -4  -3   6     3462.48     3350.62     57.12 o
  -3  -3   6    12893.73    13546.26    187.56 o
  -2  -3   6       74.29       20.95     16.05 o
  -1  -3   6       18.75       34.55     15.37 o
   0  -3   6     2772.45     2702.94     42.58 o
   1  -3   6     2290.76     2247.23     43.60 o
   2  -3   6      426.56      405.80     18.70 o
   3  -3   6    16853.32    17028.27    193.88 o
   4  -3   6      337.62      323.59     21.38 o
   5  -3   6       48.44       39.00     17.23 o
   6  -3   6      329.11      257.77     30.46 o
   7  -3   6      688.36      668.79     41.68 o
   8  -3   6      906.22      973.82     51.06 o
   9  -3   6       40.08       20.03     47.00 o
  10  -3   6        0.00       32.40     36.77 o
  11  -3   6      926.94      951.70     61.57 o
  12  -3   6     2489.53     2658.94    136.21 o
  13  -3   6      219.56      215.57     61.44 o
 -12  -2   6       93.96       77.08     65.35 o
 -11  -2   6      365.31      312.59     70.04 o
 -10  -2   6     3145.87     3109.72    197.15 o
  -9  -2   6        0.89      -44.17     44.17 o
  -8  -2   6     1140.37     1253.73    103.00 o
  -7  -2   6     2550.67     2538.35     74.21 o
  -6  -2   6     3621.21     3866.78     74.71 o
  -5  -2   6     1634.31     1601.23     40.55 o
  -4  -2   6     2421.85     2683.92     49.08 o
  -3  -2   6      738.00      706.43     25.23 o
  -2  -2   6     7469.92     6744.78     90.04 o
  -1  -2   6     1120.05     1232.28     35.19 o
   0  -2   6      158.95      136.17     12.76 o
   1  -2   6    20739.66    20082.83    218.42 o
   2  -2   6     2674.29     2362.62     39.30 o
   3  -2   6     4966.11     5225.13     71.62 o
   4  -2   6       12.81       27.16     15.54 o
   5  -2   6      318.36      166.39     19.46 o
   6  -2   6     2328.32     1945.12     60.44 o
   7  -2   6       44.76       38.89     28.47 o
   8  -2   6       51.08       16.16     31.84 o
   9  -2   6      569.42      507.77     45.91 o
  10  -2   6       39.13      -32.31     34.73 o
  11  -2   6     2608.84     2494.27    100.22 o
  12  -2   6       25.38       62.17     51.60 o
  13  -2   6        4.88       43.48     87.93 o
 -12  -1   6        3.58       27.44     90.82 o
 -11  -1   6        4.56      -55.28     55.28 o
 -10  -1   6      327.73      385.17     69.10 o
  -9  -1   6        0.03       22.36     75.32 o
  -8  -1   6      390.35      433.19     56.98 o
  -7  -1   6     2567.86     2476.38     71.92 o
  -6  -1   6      232.53      265.02     23.55 o
  -5  -1   6     2479.13     2327.31     47.75 o
  -4  -1   6        7.95       -2.58     11.98 o
  -3  -1   6     5901.80     6700.37     99.27 o
  -2  -1   6      113.34      127.87     12.01 o
  -1  -1   6     3804.03     3510.18     51.94 o
   0  -1   6     1545.30     1372.22     37.79 o
   1  -1   6    41501.66    40487.23    401.33 o
   2  -1   6      291.24      320.59     15.94 o
   3  -1   6     7226.96     7412.23     93.28 o
   4  -1   6      392.11      407.46     21.16 o
   5  -1   6      125.97       37.21     16.62 o
   6  -1   6     4763.27     4677.83     91.41 o
   7  -1   6      235.29      262.68     32.29 o
   8  -1   6      240.52      172.59     31.21 o
   9  -1   6     4977.23     4874.82     98.55 o
  10  -1   6      427.26      451.02     54.32 o
  11  -1   6      128.72      122.98     66.18 o
  12  -1   6      144.87       66.91     67.27 o
  13  -1   6       11.38        9.68     53.03 o
  14  -1   6      238.09      389.87    117.40 o
 -13   0   6        0.02      -77.53     77.53 o
 -12   0   6      186.54      169.44     67.76 o
 -11   0   6       36.89       22.93     58.98 o
 -10   0   6    10369.90    10292.89    272.51 o
  -9   0   6        4.62      -17.10     65.35 o
  -8   0   6      213.20      198.34     35.24 o
  -7   0   6       27.90       13.52     26.14 o
  -6   0   6       62.69       62.43     18.48 o
  -5   0   6       58.70       69.09     15.29 o
  -4   0   6     2141.39     2186.39     41.87 o
  -3   0   6     5343.61     5245.91     79.51 o
  -2   0   6    18045.26    17602.21    208.89 o
  -1   0   6    26499.32    26652.08    308.66 o
   0   0   6    11975.55    11300.60    185.13 o
   1   0   6     2411.36     2419.53     37.76 o
   2   0   6     7452.21     7403.05     90.00 o
   3   0   6      833.71      779.15     24.51 o
   4   0   6     9549.70     9476.86    115.93 o
   5   0   6     1129.82     1116.54     33.18 o
   6   0   6      122.01       60.93     19.39 o
   7   0   6      143.42      159.38     27.06 o
   8   0   6     2089.89     1854.69     59.16 o
   9   0   6     1156.63     1094.05     58.09 o
  10   0   6       67.55       82.34     43.40 o
  11   0   6     1863.58     1849.14     89.71 o
  12   0   6     1373.67     1475.47     88.08 o
  13   0   6      333.56      497.02     66.51 o
  14   0   6        0.23       31.01     97.47 o
 -13   1   6     1216.37     1309.16    137.34 o
 -12   1   6        1.77      -44.92     60.04 o
 -11   1   6     1398.02     1445.55    102.64 o
 -10   1   6        3.81        0.71     54.34 o
  -9   1   6      437.10      428.53     51.70 o
  -8   1   6        0.10      -29.15     29.51 o
  -7   1   6     4969.23     4747.55     87.49 o
  -6   1   6        0.59      -16.21     16.21 o
  -5   1   6     1281.16     1274.71     51.07 o
  -4   1   6      124.21      134.53     15.43 o
  -3   1   6    34879.09    35144.31    602.21 o
  -2   1   6       23.09       49.33     19.42 o
  -1   1   6   217619.22   218576.31   2675.81 o
   0   1   6        6.20       35.61     10.94 o
   1   1   6    23386.25    24082.50    306.85 o
   2   1   6     2216.96     2101.81     35.33 o
   3   1   6     8845.90     9153.51    102.16 o
   4   1   6      143.40      110.95     15.22 o
   5   1   6     6455.10     5967.98     76.94 o
   6   1   6     3193.69     2869.40     59.43 o
   7   1   6      204.69      193.92     27.41 o
   8   1   6        0.57      -25.16     25.16 o
   9   1   6     1226.40     1234.31     69.25 o
  10   1   6      256.96      215.24     46.32 o
  11   1   6      119.30      113.47     74.03 o
  12   1   6      694.90      862.47     73.20 o
  13   1   6        6.26      -36.35     58.34 o
  14   1   6       41.64       39.87     95.25 o
 -13   2   6       15.57        4.43     81.96 o
 -12   2   6      128.68      106.18     96.36 o
 -11   2   6       27.75       25.32     94.14 o
 -10   2   6     4762.88     4775.21    334.52 o
  -9   2   6        0.07       25.74     39.66 o
  -8   2   6      897.63      811.15     49.25 o
  -7   2   6        3.88      -19.05     19.05 o
  -6   2   6      508.66      517.19     27.10 o
  -5   2   6       74.86       71.71     17.14 o
  -4   2   6    29292.57    29933.47    522.93 o
  -3   2   6      429.02      445.77     57.59 o
  -2   2   6    12384.91    12731.16    228.43 o
  -1   2   6    10527.11    10649.17    163.82 o
   0   2   6      645.47      642.25     18.17 o
   1   2   6     2725.36     2666.58     41.34 o
   2   2   6    73460.04    74429.17    780.99 o
   3   2   6     8689.58     8263.39    100.71 o
   4   2   6     7319.02     7698.41     97.32 o
   5   2   6     1006.67     1005.39     28.85 o
   6   2   6     7966.89     7983.54    202.84 o
   7   2   6        0.30      -22.46     22.46 o
   8   2   6     2443.59     2303.90     64.87 o
   9   2   6     2515.93     2501.31     81.54 o
  10   2   6     1192.86     1416.19     85.89 o
  11   2   6      347.38      370.81     54.98 o
  12   2   6      374.40      346.58     63.65 o
  13   2   6      353.25      241.64     81.96 o
  14   2   6       25.58      -70.89     88.61 o
 -13   3   6      193.54      245.88     93.04 o
 -12   3   6      122.98       40.39    147.31 o
 -11   3   6     1288.01     1265.10    182.75 o
 -10   3   6      268.33      388.24    113.96 o
  -9   3   6     5037.43     5213.00    136.64 o
  -8   3   6      579.04      581.58     44.50 o
  -7   3   6      674.15      657.46     34.82 o
  -6   3   6       53.78       -1.09     16.84 o
  -5   3   6      210.77      287.72     18.58 o
  -4   3   6        4.65        1.60     22.06 o
  -3   3   6       53.68       25.47     26.08 o
  -2   3   6       20.03        0.22     10.99 o
  -1   3   6       62.59       87.53     12.06 o
   0   3   6     4809.24     5424.14     77.07 o
   1   3   6     2195.30     2048.12     40.83 o
   2   3   6     1517.15     1484.24     28.89 o
   3   3   6    47855.93    46454.73    463.43 o
   4   3   6      169.81      135.25     13.80 o
   5   3   6     9694.62    10239.57    118.50 o
   6   3   6       11.79      -16.59     16.59 o
   7   3   6      740.73      703.18     38.82 o
   8   3   6        4.21      -26.42     26.42 o
   9   3   6     5220.63     4979.61    244.10 o
  10   3   6      447.24      447.90     53.22 o
  11   3   6     1128.30     1079.32     71.95 o
  12   3   6      470.24      580.85    104.83 o
  13   3   6     3198.73     2976.48    246.99 o
 -13   4   6       15.53      161.71     90.82 o
 -12   4   6       14.29       59.05     62.38 o
 -11   4   6      105.42       12.50     77.98 o
 -10   4   6      717.48      711.49     64.72 o
  -9   4   6     1485.36     1460.10     77.72 o
  -8   4   6     1827.68     1685.37     55.04 o
  -7   4   6     1034.78     1214.94     73.65 o
  -6   4   6       58.52       37.12     17.56 o
  -5   4   6      133.46      164.70     31.38 o
  -4   4   6     1745.28     1702.92     68.79 o
  -3   4   6     4344.31     4344.32    120.61 o
  -2   4   6     6010.90     6049.21    150.27 o
  -1   4   6      517.95      576.58     19.78 o
   0   4   6       16.38       52.61     17.88 o
   1   4   6    11454.81    12287.76    231.95 o
   2   4   6    24878.82    24541.49    234.27 o
   3   4   6     1054.63     1039.83     44.67 o
   4   4   6       94.96       56.55     10.24 o
   5   4   6      338.28      382.76     20.63 o
   6   4   6    16123.59    16100.04    178.19 o
   7   4   6      791.53      826.88     44.58 o
   8   4   6      762.50      727.04     78.03 o
   9   4   6        4.82      -21.17     33.20 o
  10   4   6      393.26      477.69     53.03 o
  11   4   6        0.90      -42.35     42.35 o
  12   4   6     3635.57     3660.40    168.35 o
  13   4   6       41.10       40.82     74.43 o
 -13   5   6     1557.46     1610.42    143.99 o
 -12   5   6       86.11      112.83     64.38 o
 -11   5   6      313.53      281.67    101.37 o
 -10   5   6      194.10      226.56     52.43 o
  -9   5   6      639.87      665.93     46.13 o
  -8   5   6       13.89       21.65     37.73 o
  -7   5   6      173.62      211.93     25.45 o
  -6   5   6      199.01      174.59     21.33 o
  -5   5   6     1254.50     1428.36     48.47 o
  -4   5   6      583.10      744.94     36.77 o
  -3   5   6     8566.39     9278.01    181.70 o
  -2   5   6     2155.60     2224.00     44.39 o
  -1   5   6     3862.49     3985.22     59.93 o
   0   5   6      861.59      849.10     32.49 o
   1   5   6      292.92      455.59     14.63 o
   2   5   6     6005.77     6209.40     67.49 o
   3   5   6       10.74        7.39     10.29 o
   4   5   6       71.06       52.11     12.07 o
   5   5   6     1667.29     1596.88     37.27 o
   6   5   6      119.35       63.65     18.31 o
   7   5   6      314.41      338.60     30.60 o
   8   5   6      495.58      485.97     40.58 o
   9   5   6     9680.53     9197.90    163.19 o
  10   5   6       16.77      -10.77     39.82 o
  11   5   6     1289.47     1013.15     82.79 o
  12   5   6       74.64       38.10    141.77 o
  13   5   6     3722.95     3209.28    165.83 o
 -12   6   6       40.39      -51.12     51.12 o
 -11   6   6      712.25      649.15     87.17 o
 -10   6   6     1078.45     1146.69     60.39 o
  -9   6   6     4981.75     4986.80    254.38 o
  -8   6   6      587.03      533.45     44.09 o
  -7   6   6       11.08        4.32     35.23 o
  -6   6   6     3482.56     3678.61     72.23 o
  -5   6   6       79.81      157.12     20.07 o
  -4   6   6      922.73      903.26     42.20 o
  -3   6   6     2341.84     2506.26     52.74 o
  -2   6   6       45.58       63.48     14.88 o
  -1   6   6     2172.25     2028.11     43.70 o
   0   6   6    31567.65    34326.44    642.81 o
   1   6   6     1645.02     1629.05     36.13 o
   2   6   6       96.52       75.86      9.89 o
   3   6   6     6415.33     6228.76     71.23 o
   4   6   6    27883.51    28188.88    323.78 o
   5   6   6     3196.80     3392.79     59.55 o
   6   6   6       51.68       45.66     17.82 o
   7   6   6       70.49       50.52     24.24 o
   8   6   6      508.61      449.00     36.52 o
   9   6   6        6.10      -29.30     29.30 o
  10   6   6     7157.55     6840.31    180.00 o
  11   6   6      406.19      338.94     74.51 o
  12   6   6     3138.02     3443.07    204.90 o
  13   6   6      370.36      329.63     87.15 o
 -12   7   6      262.91      294.56     65.07 o
 -11   7   6      276.47      319.10     65.26 o
 -10   7   6      948.55     1018.02     73.00 o
  -9   7   6        8.46       55.80     41.06 o
  -8   7   6     1089.10     1094.65     64.97 o
  -7   7   6     1399.39     1499.77     60.77 o
  -6   7   6     8080.37     8367.30    167.22 o
  -5   7   6        7.87       16.51     26.86 o
  -4   7   6        1.72       16.88     16.19 o
  -3   7   6    20197.18    20274.23    295.15 o
  -2   7   6      328.08      308.66     36.73 o
  -1   7   6     1008.06      895.90     31.97 o
   0   7   6     9991.13    10486.02    187.37 o
   1   7   6     9511.33     9662.56    104.94 o
   2   7   6    19133.96    20587.47    200.88 o
   3   7   6     2420.82     2323.44     37.63 o
   4   7   6     2099.58     2026.18     37.14 o
   5   7   6        3.76       -6.80     14.33 o
   6   7   6     1576.15     1598.75     44.79 o
   7   7   6     3576.92     3259.54     63.02 o
   8   7   6      750.61      684.63     41.10 o
   9   7   6      615.15      638.21     43.38 o
  10   7   6     1155.37     1159.23     99.33 o
  11   7   6     3014.36     2931.34    152.85 o
  12   7   6       19.63      -63.09     63.09 o
  13   7   6       11.21       22.72     75.04 o
 -12   8   6      755.92      695.63     77.61 o
 -11   8   6     1166.27     1199.93    114.18 o
 -10   8   6     1766.93     1971.99    218.36 o
  -9   8   6     5004.40     5367.88    145.30 o
  -8   8   6      262.77      316.93     46.90 o
  -7   8   6      347.37      343.42     44.10 o
  -6   8   6        1.35       39.89     23.49 o
  -5   8   6     4920.06     5539.84    104.04 o
  -4   8   6      741.98      778.20     37.92 o
  -3   8   6    10407.73    10630.57    167.41 o
  -2   8   6      382.63      356.83     26.18 o
  -1   8   6       14.71       42.43     28.68 o
   0   8   6    18628.07    19216.72    281.80 o
   1   8   6    22724.47    22963.46    250.92 o
   2   8   6     3628.88     3961.03     54.57 o
   3   8   6    13625.72    14962.92    153.06 o
   4   8   6     3279.45     3333.96     73.79 o
   5   8   6      241.51      274.99     19.38 o
   6   8   6     9390.96     9615.07    119.52 o
   7   8   6       47.92       55.61     22.81 o
   8   8   6      205.07      246.30     32.26 o
   9   8   6      458.16      560.64     60.85 o
  10   8   6      144.20      166.63     62.27 o
  11   8   6     1851.33     1946.29    131.52 o
  12   8   6        7.12       -3.88     67.50 o
  13   8   6       27.07        2.19     91.93 o
 -12   9   6       92.40      -24.17     45.94 o
 -11   9   6      402.00      355.20    109.98 o
 -10   9   6      256.96      351.91     64.67 o
  -9   9   6      664.60      789.96     65.35 o
  -8   9   6      113.68      132.65     62.59 o
  -7   9   6      118.77      133.50     39.66 o
  -6   9   6    11599.42    11941.99    234.57 o
  -5   9   6     4671.33     4828.95     97.59 o
  -4   9   6     1603.40     1877.76     54.78 o
  -3   9   6     3135.07     3413.94     73.23 o
  -2   9   6     3555.74     3723.02     83.90 o
  -1   9   6      175.54      177.00     32.87 o
   0   9   6    13329.96    13796.34    170.03 o
   1   9   6     2549.46     2616.11     45.84 o
   2   9   6     4085.79     4017.69     60.47 o
   3   9   6     2202.76     2783.59    121.97 o
   4   9   6     6385.29     6413.49     83.57 o
   5   9   6      306.00      403.28     21.79 o
   6   9   6       62.77       45.35     19.83 o
   7   9   6     3562.76     3571.32     73.23 o
   8   9   6      256.69      339.70     42.75 o
   9   9   6       11.28        8.65     43.52 o
  10   9   6        1.73      -12.18     58.54 o
  11   9   6     1654.46     1883.37    289.08 o
  12   9   6      226.27      248.28     84.50 o
  13   9   6     1448.86     1427.88    129.22 o
 -12  10   6      294.05      212.01    139.03 o
 -11  10   6      851.09      924.22     80.58 o
 -10  10   6       87.24       36.17     65.62 o
  -9  10   6        3.01       -6.94     43.80 o
  -8  10   6     1087.28     1087.59     82.51 o
  -7  10   6     1308.40     1402.09     74.38 o
  -6  10   6      312.97      369.82     44.61 o
  -5  10   6      268.59      224.79     34.21 o
  -4  10   6     3052.44     2821.31     70.16 o
  -3  10   6     8744.65     8680.91    172.87 o
  -2  10   6     3090.90     3302.40    357.03 o
  -1  10   6    10633.52    11352.48    177.84 o
   0  10   6     1031.05     1346.31    102.79 o
   1  10   6    16029.51    16504.33    188.60 o
   2  10   6        1.13      -14.41     14.41 o
   3  10   6     7819.98     7848.28    102.96 o
   4  10   6     4251.70     4628.21     72.20 o
   5  10   6      674.71      710.44     31.46 o
   6  10   6      273.48      309.21     28.57 o
   7  10   6     1498.36     1578.35     56.96 o
   8  10   6        9.44      -16.36     35.44 o
   9  10   6     1518.99     1460.86     85.18 o
  10  10   6      179.27      179.55    109.65 o
  11  10   6     2110.41     2095.54    240.34 o
  12  10   6       96.73       76.38     75.04 o
 -12  11   6     2639.45     3072.18    131.66 o
 -11  11   6       75.18       98.61     59.21 o
 -10  11   6       27.42      112.10     53.65 o
  -9  11   6        0.67       -0.94     47.00 o
  -8  11   6      247.62      163.73     48.55 o
  -7  11   6       52.01      103.25     41.24 o
  -6  11   6      104.70      103.62     40.20 o
  -5  11   6      717.58      708.65     77.53 o
  -4  11   6      254.72      255.46     40.89 o
  -3  11   6      161.56      137.20     47.48 o
  -2  11   6     8507.58     8371.50    128.86 o
  -1  11   6       79.56       49.45     22.60 o
   0  11   6    16496.06    17098.23    195.03 o
   1  11   6        9.21       16.22     17.49 o
   2  11   6     3144.99     3137.59     55.59 o
   3  11   6     2767.19     2952.45     67.55 o
   4  11   6     7386.24     7506.24    111.51 o
   5  11   6      255.73      306.60     24.42 o
   6  11   6     7884.86     7594.03    117.16 o
   7  11   6       25.69       71.18     30.72 o
   8  11   6        1.99       -7.45     35.47 o
   9  11   6      457.41      455.37     62.07 o
  10  11   6     4690.09     4686.58    184.99 o
  11  11   6       69.80       37.41     88.61 o
  12  11   6      395.97      230.84     82.29 o
 -11  12   6     1652.03     1784.57    150.69 o
 -10  12   6        0.95       18.61     51.12 o
  -9  12   6     1597.73     1614.04    123.55 o
  -8  12   6     1020.06     1002.75     72.81 o
  -7  12   6      246.36      195.92     46.57 o
  -6  12   6      714.43      716.43    156.17 o
  -5  12   6     1824.89     1804.22     95.27 o
  -4  12   6       10.29        4.82     36.98 o
  -3  12   6     3836.46     3930.48     92.42 o
  -2  12   6      911.97     1013.22     90.47 o
  -1  12   6        8.48        1.36     22.88 o
   0  12   6      600.19      629.98     28.37 o
   1  12   6     7382.95     7287.37     98.52 o
   2  12   6       77.19       56.89     18.91 o
   3  12   6     2332.09     2409.59     51.81 o
   4  12   6     1350.82     1470.37     51.60 o
   5  12   6      512.60      580.25     36.96 o
   6  12   6     1100.39     1142.86     50.79 o
   7  12   6    10236.91    10164.17    165.38 o
   8  12   6      215.15      302.82     63.33 o
   9  12   6      230.34      323.97     71.24 o
  10  12   6      387.23      445.05    117.43 o
  11  12   6       75.07       62.16     74.75 o
  12  12   6      178.54      110.35     82.47 o
 -11  13   6       82.42       55.24     87.68 o
 -10  13   6       18.18      -13.79     72.69 o
  -9  13   6       97.59       71.39     52.62 o
  -8  13   6      625.26      651.84     65.55 o
  -7  13   6      334.10      275.10     50.65 o
  -6  13   6      268.49      264.76     97.47 o
  -5  13   6      221.29      314.63     99.68 o
  -4  13   6        1.52      -32.62     32.62 o
  -3  13   6     1022.08      923.82     56.81 o
  -2  13   6    14855.15    14752.58    213.18 o
  -1  13   6     6648.80     6719.95    124.96 o
   0  13   6       64.12       46.52     22.83 o
   1  13   6       90.17      106.27     22.76 o
   2  13   6     2581.98     2785.10     60.57 o
   3  13   6       27.25        4.34     20.07 o
   4  13   6      738.35      851.27     37.87 o
   5  13   6     3309.62     3127.08     75.84 o
   6  13   6      488.91      479.69     69.73 o
   7  13   6       56.49        3.48     34.87 o
   8  13   6     4319.92     4292.05    134.20 o
   9  13   6      161.11      163.57     57.73 o
  10  13   6      208.09      233.34     63.86 o
  11  13   6      266.96      254.42     85.47 o
  12  13   6      527.71      642.71    107.53 o
 -11  14   6      580.43      605.71     80.04 o
 -10  14   6      263.18      188.21     66.33 o
  -9  14   6       57.23       75.12     91.32 o
  -8  14   6      919.51      958.80     76.29 o
  -7  14   6     1818.07     1735.05    107.51 o
  -6  14   6     2787.60     2776.36    123.44 o
  -5  14   6     7002.14     6944.35    166.29 o
  -4  14   6      369.17      396.81     48.57 o
  -3  14   6     4262.01     4518.94    121.02 o
  -2  14   6     2732.03     2862.24     78.34 o
  -1  14   6       51.26       69.25     25.88 o
   0  14   6      486.56      528.26     45.18 o
   1  14   6     3120.52     3161.96     80.39 o
   2  14   6       55.84       -8.48     17.09 o
   3  14   6      205.02      173.40     24.70 o
   4  14   6      159.01      183.42     32.08 o
   5  14   6     7131.54     7568.49    148.22 o
   6  14   6      515.79      526.38     46.96 o
   7  14   6      700.06      683.55     51.52 o
   8  14   6      155.61       26.10     64.33 o
   9  14   6      360.77      301.97     92.25 o
  10  14   6        1.91       -6.76     57.89 o
  11  14   6      279.74      225.01     85.16 o
 -11  15   6       12.73      -11.08     90.82 o
 -10  15   6      494.23      425.28     70.83 o
  -9  15   6     1045.49     1111.12     98.37 o
  -8  15   6      795.34      799.93    124.85 o
  -7  15   6      422.96      407.11     81.96 o
  -6  15   6      710.76      855.93    100.79 o
  -5  15   6     5118.47     5216.65    142.58 o
  -4  15   6     1514.30     1530.94     79.25 o
  -3  15   6     2583.50     2537.97     92.23 o
  -2  15   6     4091.37     4065.66     98.37 o
  -1  15   6     1354.92     1410.90     60.81 o
   0  15   6      298.33      344.72     31.90 o
   1  15   6       59.87       83.08     36.65 o
   2  15   6     3826.38     3514.43    164.71 o
   3  15   6     1178.49     1234.17     50.90 o
   4  15   6       58.86      164.37     31.16 o
   5  15   6     2003.84     1943.64    135.25 o
   6  15   6     2023.44     1878.65     73.98 o
   7  15   6      395.53      332.96     54.54 o
   8  15   6      406.30      320.25    109.35 o
  10  15   6        1.21      -13.20     76.42 o
  11  15   6        0.64       -6.65     93.04 o
 -10  16   6      208.58      244.43     80.36 o
  -9  16   6      124.53      211.71     71.20 o
  -8  16   6       26.15       15.06     62.13 o
  -7  16   6      226.47      205.75     64.40 o
  -6  16   6      228.58      228.41     68.98 o
  -5  16   6     1332.31     1449.00     83.74 o
  -4  16   6      543.38      572.41     88.03 o
  -3  16   6      480.10      500.64     54.13 o
  -2  16   6       42.64       -4.63     32.22 o
  -1  16   6     2102.52     2467.62     93.13 o
   0  16   6     1833.51     1903.25     89.20 o
   1  16   6     3337.22     3307.21     89.57 o
   2  16   6     1832.52     1688.04     77.37 o
   3  16   6     1526.63     1439.13     56.95 o
   4  16   6     1176.09     1206.79     70.83 o
   5  16   6     1024.91      968.55     66.19 o
   6  16   6      334.68      272.68     62.65 o
   7  16   6     1516.58     1394.70     93.11 o
   8  16   6      177.37      176.63     70.95 o
   9  16   6      206.46      163.92    119.62 o
  10  16   6       38.83       97.47    115.19 o
 -10  17   6      107.48       12.14     75.35 o
  -9  17   6       15.11      -77.00    127.37 o
  -8  17   6     1281.13     1127.02    163.92 o
  -7  17   6      320.50      253.53     73.41 o
  -6  17   6     1904.41     1778.38    120.12 o
  -5  17   6     1802.28     1661.53    113.78 o
  -4  17   6     5931.31     5748.60    190.15 o
  -3  17   6      167.30      180.86     95.25 o
  -2  17   6     2049.19     2137.19     90.58 o
  -1  17   6       42.92       -1.13     38.20 o
   0  17   6      505.43      512.84     42.77 o
   1  17   6     1637.90     1668.72     69.88 o
   2  17   6     2658.95     2790.55    108.39 o
   3  17   6     1178.10     1007.94     57.31 o
   4  17   6        0.26      -42.58     42.58 o
   5  17   6     2096.52     2138.76     93.14 o
   6  17   6     2258.46     2095.94    187.18 o
   7  17   6       43.16       -0.23     57.77 o
   8  17   6       66.03      -66.45    104.11 o
   9  17   6      223.15      106.33    117.40 o
  10  17   6       61.33      -37.66    121.83 o
  -9  18   6      176.04      118.84     98.57 o
  -8  18   6      241.06      279.80     78.74 o
  -7  18   6      424.12      409.65     81.91 o
  -6  18   6       64.48        4.59     63.31 o
  -5  18   6      899.78     1063.34     96.96 o
  -4  18   6     1087.58     1171.34     98.53 o
  -3  18   6     1800.73     1693.68    119.62 o
  -2  18   6       10.47      -29.55     40.45 o
  -1  18   6     2660.69     2740.67    138.76 o
   0  18   6      322.36      337.81     40.03 o
   1  18   6      367.42      398.68     47.97 o
   2  18   6       30.50       41.90     34.80 o
   3  18   6     2938.21     3118.81     94.86 o
   4  18   6        3.69      -54.22     54.22 o
   5  18   6     1116.26      975.71    179.43 o
   6  18   6      213.40      200.68     64.40 o
   7  18   6      423.13      375.78     69.11 o
   8  18   6     1037.97     1098.72    152.85 o
   9  18   6     1326.31     1402.20    170.57 o
  -9  19   6      251.75      112.19    120.73 o
  -8  19   6       29.59       41.94     71.24 o
  -7  19   6      151.16      100.38    120.73 o
  -6  19   6        2.77      -14.40     62.65 o
  -5  19   6       47.86      -34.69     60.29 o
  -4  19   6       47.62       36.78     60.85 o
  -3  19   6       35.97        7.38     54.02 o
  -2  19   6      222.30      246.05     52.79 o
  -1  19   6      805.94      761.69     65.50 o
   0  19   6      381.80      384.26     72.85 o
   1  19   6     1434.18     1279.13     65.01 o
   2  19   6     1887.37     1756.71    162.92 o
   3  19   6     2622.02     2521.02     99.26 o
   4  19   6     1201.98     1052.53    162.81 o
   5  19   6      913.08      790.17     82.31 o
   6  19   6     3197.77     3250.06    138.46 o
   7  19   6       11.73       27.02     61.02 o
   8  19   6     1230.02     1280.36    161.71 o
   9  19   6     2340.09     2188.58    201.58 o
  -8  20   6     1669.47     1685.81    136.14 o
  -7  20   6       99.16      -39.36     71.15 o
  -6  20   6     1169.96     1026.52    108.54 o
  -5  20   6       61.00       53.06     65.56 o
  -4  20   6      275.44      357.75    149.52 o
  -3  20   6       17.02      -12.59     77.53 o
  -2  20   6      107.87       35.96     50.29 o
  -1  20   6       23.66        7.10     60.15 o
   0  20   6      860.34      835.67     88.89 o
   1  20   6      166.82      181.18     69.55 o
   2  20   6     2092.06     2098.01    114.93 o
   3  20   6       21.05       -9.60     46.67 o
   4  20   6      260.31      141.55     64.16 o
   5  20   6      240.29      288.18     69.65 o
   6  20   6      628.00      544.69     77.57 o
   7  20   6      140.19       67.93     66.52 o
   8  20   6     1582.22     1399.98    170.57 o
  -7  21   6       46.65       99.88    118.51 o
  -6  21   6        2.00      -51.65     71.26 o
  -5  21   6      244.27      230.24    166.14 o
  -4  21   6     1067.61     1210.67    151.74 o
  -3  21   6        1.30       19.91     62.60 o
  -2  21   6      603.09      601.42     67.30 o
  -1  21   6     1501.74     1597.69     93.68 o
   0  21   6       24.76      -44.09     64.16 o
   1  21   6      201.25      113.84     59.92 o
   2  21   6      117.59       99.49     71.99 o
   3  21   6        9.21      -39.77     47.98 o
   4  21   6       82.46       92.13     76.42 o
   5  21   6     1151.54      978.66     90.48 o
   6  21   6       62.25       68.29     67.59 o
   7  21   6      374.16      264.89     76.98 o
  -6  22   6      123.89      137.05     83.53 o
  -5  22   6        1.08       13.68     72.00 o
  -4  22   6       50.85       16.78     69.58 o
  -3  22   6       41.58       48.53     67.30 o
  -2  22   6       57.21        8.53     52.40 o
  -1  22   6       94.39       33.47     61.67 o
   0  22   6      455.38       64.24     93.04 o
   1  22   6     1286.87     1364.31     94.17 o
   2  22   6      925.54     1012.17     89.57 o
   3  22   6     1212.48      987.89     90.06 o
   4  22   6      115.87       46.41     65.56 o
   5  22   6       71.48        3.92     66.86 o
   6  22   6      321.42      284.73     93.04 o
  -5  23   6      195.00      224.26     85.36 o
  -4  23   6        5.70      -63.24     72.72 o
  -3  23   6      336.11      336.43     83.53 o
  -2  23   6      993.53      961.90     84.06 o
  -1  23   6      341.13      641.94     95.39 o
   0  23   6      279.59      325.63    110.76 o
   1  23   6     1812.57     1961.94    112.20 o
   2  23   6        6.88      -53.32    126.26 o
   3  23   6      247.06      265.49     72.52 o
   4  23   6        4.87       15.76     67.80 o
   5  23   6       39.32       -5.17     96.36 o
  -4  24   6     1187.95     1266.45    127.59 o
  -3  24   6     1196.49     1246.06    122.18 o
  -2  24   6       23.95      120.50     63.49 o
  -1  24   6       25.48        6.65    108.54 o
   0  24   6     1093.29     1134.16    150.63 o
   1  24   6       11.98      -22.15    104.11 o
   2  24   6       10.87      -65.56     65.56 o
   3  24   6      155.94       60.48     72.00 o
   4  24   6      532.07      458.95     84.41 o
  -1  25   6      775.21      746.51    146.20 o
   0  25   6     1294.38     1641.43    175.00 o
   1  25   6      973.69      806.32    141.77 o
  -2 -21   7        4.40       85.25     65.97 o
  -1 -21   7       79.69       91.14     69.11 o
   0 -21   7        3.58       -1.70     70.95 o
   1 -21   7       73.51       87.11     65.13 o
   2 -21   7      174.91      150.17     68.19 o
   3 -21   7       96.33      -16.54     63.89 o
   4 -21   7       55.08       35.58     62.14 o
  -4 -20   7        2.52      -46.52    119.62 o
  -3 -20   7       21.83       -8.86    117.40 o
  -2 -20   7      759.16      844.99     97.47 o
  -1 -20   7     1909.14     2029.30    103.33 o
   0 -20   7      711.98      561.57     83.53 o
   1 -20   7       72.32       90.67     63.03 o
   2 -20   7        2.58       41.63     62.53 o
   3 -20   7       21.81       39.20     62.78 o
   4 -20   7       27.11       -1.09     60.65 o
   5 -20   7      182.71      206.76     78.87 o
   6 -20   7      342.72      494.73    126.01 o
  -5 -19   7       37.20       86.39    124.05 o
  -4 -19   7       36.24        2.22    117.40 o
  -3 -19   7        0.35       37.66    112.97 o
  -2 -19   7      371.87      407.66    157.28 o
  -1 -19   7       44.45      -46.80     60.57 o
   0 -19   7      194.47      146.38     67.48 o
   1 -19   7      785.55      950.45     80.19 o
   2 -19   7      399.30      486.54     71.14 o
   3 -19   7        2.85      -67.66     67.66 o
   4 -19   7       22.93      -50.58     50.58 o
   5 -19   7      940.24     1132.46     99.95 o
   6 -19   7     1627.15     1662.53    186.67 o
   7 -19   7      436.49      564.95    162.92 o
  -6 -18   7        8.96      -70.72     70.72 o
  -5 -18   7      114.18     -108.54    108.54 o
  -4 -18   7        1.62       88.61    115.19 o
  -3 -18   7     1138.76     1413.27    159.49 o
  -2 -18   7     1500.79     1440.17     94.55 o
  -1 -18   7       29.15       49.43    132.91 o
   0 -18   7       81.37      137.72     63.31 o
   1 -18   7      108.06      115.35     63.71 o
   2 -18   7       62.32       80.13     58.13 o
   3 -18   7      248.51      307.57     64.83 o
   4 -18   7      215.67      142.92     53.48 o
   5 -18   7      327.55      249.19     53.43 o
   6 -18   7      232.76      303.55     77.29 o
   7 -18   7      807.85      903.27     97.74 o
   8 -18   7       59.49      115.30     65.59 o
  -7 -17   7       73.71       87.21    105.22 o
  -6 -17   7      157.51      107.67     68.00 o
  -5 -17   7       41.70       32.59     72.72 o
  -4 -17   7     3471.60     3606.75    262.74 o
  -3 -17   7       41.09      -32.12     69.78 o
  -2 -17   7       83.37       68.23     55.29 o
  -1 -17   7       17.30        9.34     60.92 o
   0 -17   7     4920.99     4611.11    438.60 o
   1 -17   7      145.89       88.05     62.42 o
   2 -17   7        2.66       23.03     56.18 o
   3 -17   7      393.29      331.78     62.13 o
   4 -17   7      507.68      504.38     66.82 o
   5 -17   7       92.89       10.11     50.84 o
   6 -17   7      160.88      181.66     58.47 o
   7 -17   7      103.80      111.77     58.83 o
   8 -17   7       59.11       66.87     61.85 o
   9 -17   7        5.73       15.72     71.75 o
  -8 -16   7      656.45      919.29    175.00 o
  -7 -16   7      220.90      182.71     83.89 o
  -6 -16   7      649.52      806.84    102.72 o
  -5 -16   7       26.31      -20.02     55.67 o
  -4 -16   7       73.08       11.51     54.09 o
  -3 -16   7      222.47      213.64     45.81 o
  -2 -16   7     1059.40     1011.38    152.76 o
  -1 -16   7     1851.47     1920.54     90.82 o
   0 -16   7      166.20       70.16     86.39 o
   1 -16   7     1495.95     1485.02    155.06 o
   2 -16   7       15.47       23.22     55.63 o
   3 -16   7     1155.09     1134.75     78.79 o
   4 -16   7       93.98       38.55     49.56 o
   5 -16   7       29.32       10.59     40.91 o
   6 -16   7       44.01       38.87     52.73 o
   7 -16   7       36.44       44.53     52.91 o
   8 -16   7       10.49       33.45     73.22 o
   9 -16   7       18.72       83.63     73.56 o
  -8 -15   7        2.74      -16.19     83.07 o
  -7 -15   7      638.17      694.34     99.33 o
  -6 -15   7      814.39      878.34    211.55 o
  -5 -15   7       85.88        3.79     56.06 o
  -4 -15   7       61.45       45.20     51.43 o
  -3 -15   7      845.09      849.70     53.96 o
  -2 -15   7        4.45      -32.62     39.95 o
  -1 -15   7      212.84      160.52     47.19 o
   0 -15   7      349.39      421.99     79.10 o
   1 -15   7      121.39      103.42     48.39 o
   2 -15   7       43.09       92.23     50.57 o
   3 -15   7      397.51      398.66     59.99 o
   4 -15   7       21.40        9.18     38.16 o
   5 -15   7     1101.25      941.66     57.47 o
   6 -15   7     2928.00     3399.33    122.14 o
   7 -15   7      248.29      261.78     57.33 o
   8 -15   7        3.17      -18.96     51.75 o
   9 -15   7      109.09      214.89     72.37 o
  10 -15   7     2351.01     2311.34    242.04 o
  -9 -14   7      214.83      267.90     85.68 o
  -8 -14   7      464.96      497.55     93.13 o
  -7 -14   7      163.76      107.17    131.80 o
  -6 -14   7       38.81      -20.45     62.18 o
  -5 -14   7      590.98      529.23     67.61 o
  -4 -14   7      140.59       66.61     52.04 o
  -3 -14   7        3.75      -32.96     32.96 o
  -2 -14   7      317.59      321.87     47.12 o
  -1 -14   7       18.81        8.33     40.56 o
   0 -14   7     2723.19     2725.96     98.75 o
   1 -14   7       84.00       63.19     38.05 o
   2 -14   7      107.29       78.77     42.69 o
   3 -14   7      662.40      645.78     45.48 o
   4 -14   7     2849.06     2929.67     79.47 o
   5 -14   7      240.25      226.59     40.84 o
   6 -14   7      106.21       74.53     47.57 o
   7 -14   7      106.63      138.31     51.15 o
   8 -14   7        3.48       -4.63     49.82 o
   9 -14   7      511.72      529.43     83.27 o
  10 -14   7        4.08       74.86     71.84 o
  11 -14   7       12.84       20.32     85.16 o
  -9 -13   7       11.57      -33.28     67.96 o
  -8 -13   7        1.77       60.76     69.11 o
  -7 -13   7       39.96        8.94     64.91 o
  -6 -13   7      925.27      937.48     93.94 o
  -5 -13   7      542.66      520.86     86.39 o
  -4 -13   7     1740.29     1865.26    111.19 o
  -3 -13   7     1384.86     1436.73     60.25 o
  -2 -13   7      127.65       84.29     61.68 o
  -1 -13   7      567.74      577.81     51.70 o
   0 -13   7      114.43      169.23     42.52 o
   1 -13   7       45.00       57.17     32.76 o
   2 -13   7     3554.22     3470.29     88.19 o
   3 -13   7     3590.73     3691.74     89.32 o
   4 -13   7     3411.93     3595.33    109.65 o
   5 -13   7      945.82      865.77     48.69 o
   6 -13   7      990.27      996.47     69.74 o
   7 -13   7     4551.95     4674.67    129.26 o
   8 -13   7     2596.96     2450.06    101.87 o
   9 -13   7        2.62       12.40     82.81 o
  10 -13   7      185.51       89.67     67.85 o
  11 -13   7      101.07       33.63    121.23 o
 -10 -12   7       56.85       46.80     75.38 o
  -9 -12   7      196.24      198.68     79.84 o
  -8 -12   7      210.20      133.05     72.82 o
  -7 -12   7      147.96       90.37     64.40 o
  -6 -12   7     2260.17     2424.69    155.06 o
  -5 -12   7     1361.62     1426.67    103.10 o
  -4 -12   7       94.92       45.19     45.56 o
  -3 -12   7     1242.59     1202.86    105.47 o
  -2 -12   7       24.28      -27.87     27.87 o
  -1 -12   7      371.43      376.99     51.07 o
   0 -12   7       24.61       30.92     29.44 o
   1 -12   7        5.07      -15.90     26.38 o
   2 -12   7     1765.10     1759.16     70.98 o
   3 -12   7      550.27      599.94     41.56 o
   4 -12   7        9.43       32.20     32.76 o
   5 -12   7        1.42      -36.82     36.82 o
   6 -12   7      682.10      751.25     60.60 o
   7 -12   7     2201.65     2219.27    123.42 o
   8 -12   7       17.45        1.71     47.58 o
   9 -12   7        4.06        3.74     59.90 o
  10 -12   7      980.48      864.15    133.20 o
  11 -12   7       50.31       62.95     72.93 o
 -10 -11   7      747.52      657.90    119.62 o
  -9 -11   7     3719.35     3765.77    217.09 o
  -8 -11   7       26.11       88.61     84.18 o
  -7 -11   7     1604.71     1660.65    125.16 o
  -6 -11   7        1.90       84.06     58.54 o
  -5 -11   7       11.72        7.06     48.96 o
  -4 -11   7       24.85      108.07     44.63 o
  -3 -11   7     1256.03     1324.34     64.65 o
  -2 -11   7      632.41      696.47     40.41 o
  -1 -11   7       85.92       44.17     28.24 o
   0 -11   7      463.11      439.21     32.49 o
   1 -11   7     2432.84     2422.37     61.17 o
   2 -11   7     8331.94     7969.74    146.45 o
   3 -11   7     1677.85     1706.46     77.39 o
   4 -11   7     8434.60     8345.05    144.07 o
   5 -11   7      192.16      142.59     36.24 o
   6 -11   7       42.75       81.42     42.14 o
   7 -11   7      623.46      543.63     58.83 o
   8 -11   7      685.86      605.56     71.62 o
   9 -11   7     1024.57      919.68     84.73 o
  10 -11   7     1201.49     1217.19    100.72 o
  11 -11   7        0.31       60.35     85.37 o
  12 -11   7        1.41      -79.49     79.49 o
 -10 -10   7     1425.98     1368.97    152.85 o
  -9 -10   7      331.04      268.03     93.04 o
  -8 -10   7      387.38      476.26     95.25 o
  -7 -10   7      415.99      440.82     86.39 o
  -6 -10   7     2970.36     2903.92    132.00 o
  -5 -10   7        5.42      -38.40     45.75 o
  -4 -10   7       17.37       32.88     38.05 o
  -3 -10   7      220.12      198.15     36.95 o
  -2 -10   7     8755.42     9053.73    144.58 o
  -1 -10   7      273.58      302.60     27.24 o
   0 -10   7      739.89      866.22     34.77 o
   1 -10   7      603.21      676.41     35.09 o
   2 -10   7       35.43      -19.98     24.89 o
   3 -10   7      309.48      288.20     30.69 o
   4 -10   7     7591.63     7397.36    134.33 o
   5 -10   7      761.00      648.59     48.69 o
   6 -10   7     2830.10     2636.69     92.12 o
   7 -10   7        6.96       24.82     37.85 o
   8 -10   7     1374.13     1360.69     68.06 o
   9 -10   7        3.73       -2.67     47.24 o
  10 -10   7       65.41       62.36     80.89 o
  11 -10   7       19.97       28.67     56.29 o
  12 -10   7      107.45      102.33     62.69 o
 -11  -9   7      424.96      511.70    112.97 o
 -10  -9   7       21.17      150.63     88.61 o
  -9  -9   7        2.41       64.24     79.75 o
  -8  -9   7     1199.74     1154.10    121.83 o
  -7  -9   7       43.51       79.75     66.45 o
  -6  -9   7      329.30      418.67     81.96 o
  -5  -9   7       91.99        5.63     43.85 o
  -4  -9   7      122.44       84.70     33.63 o
  -3  -9   7     7563.81     7443.72    144.50 o
  -2  -9   7      220.56      237.10     27.14 o
  -1  -9   7      295.81      264.14     23.00 o
   0  -9   7     1198.21     1292.44     40.44 o
   1  -9   7     3390.77     3304.95     61.81 o
   2  -9   7        1.05       15.60     23.15 o
   3  -9   7      592.48      562.85     34.15 o
   4  -9   7     3105.33     3230.87     82.05 o
   5  -9   7        6.54      -26.58     38.47 o
   6  -9   7      726.70      695.40     41.09 o
   7  -9   7      261.15      295.27     42.46 o
   8  -9   7     3310.18     3101.37     99.92 o
   9  -9   7     1373.73     1302.10    105.83 o
  10  -9   7     1163.02     1112.25     77.71 o
  11  -9   7     2515.93     2750.73    195.36 o
  12  -9   7        7.89      -33.36     60.43 o
 -11  -8   7      127.49       37.02     76.42 o
 -10  -8   7        9.89       28.11     75.32 o
  -9  -8   7      436.21      456.32     93.04 o
  -8  -8   7     2700.93     2932.87    170.57 o
  -7  -8   7     2007.19     2011.36    141.77 o
  -6  -8   7      833.79      686.70     90.82 o
  -5  -8   7     1770.75     1912.49     97.75 o
  -4  -8   7     3631.22     3719.14     91.86 o
  -2  -8   7      204.51      255.95     25.13 o
  -1  -8   7       87.38      103.03     18.28 o
   0  -8   7     9918.37     9887.23    118.39 o
   2  -8   7      153.79      135.85     22.05 o
   3  -8   7       23.66       29.04     31.02 o
   4  -8   7    19875.40    18932.04    223.53 o
   5  -8   7       10.04       10.80     26.18 o
   6  -8   7     6073.51     5901.16    101.83 o
   7  -8   7       32.78       73.22     37.73 o
   8  -8   7      628.66      616.07     50.44 o
   9  -8   7      170.68      173.88     49.06 o
  10  -8   7     1311.21     1462.95     85.82 o
  11  -8   7       11.64       66.34     54.61 o
  12  -8   7     1085.74     1183.10     87.48 o
  13  -8   7      363.37      453.61     83.60 o
 -11  -7   7      643.56      578.98     92.53 o
 -10  -7   7       55.89       59.21     61.55 o
  -9  -7   7     2157.86     2261.10    127.36 o
  -8  -7   7      430.61      435.17     70.89 o
  -7  -7   7       91.20       55.38     59.81 o
  -6  -7   7      574.49      539.71    111.87 o
  -5  -7   7     4312.97     3966.70    133.37 o
  -4  -7   7      140.18      265.91     40.03 o
  -3  -7   7        7.76        6.79     25.07 o
  -2  -7   7     1441.64     1575.99     52.10 o
  -1  -7   7    11472.14    11078.46    126.98 o
   0  -7   7       83.26       50.68     17.52 o
   1  -7   7      576.67      643.18     25.86 o
   2  -7   7      139.50      152.56     18.93 o
   3  -7   7      102.72       52.94     19.47 o
   4  -7   7     4682.13     4900.59     91.56 o
   5  -7   7     4520.48     4669.95    159.12 o
   6  -7   7      455.75      424.75     32.77 o
   7  -7   7     6353.88     5910.55    119.82 o
   8  -7   7     2443.82     2322.07    114.36 o
   9  -7   7        5.74      129.43     46.64 o
  10  -7   7       36.25       78.76     48.63 o
  11  -7   7      288.66      338.79     82.77 o
  12  -7   7        7.40       22.27     60.43 o
  13  -7   7      228.66      191.27     61.61 o
 -12  -6   7      927.58      948.09    130.69 o
 -11  -6   7      421.55      645.60    178.32 o
 -10  -6   7       36.24       42.09     60.24 o
  -9  -6   7      107.45      201.19     63.52 o
  -8  -6   7     3517.40     3500.75    139.84 o
  -7  -6   7     1056.27      969.30     81.11 o
  -6  -6   7      111.68      118.58     39.51 o
  -5  -6   7        1.24       31.70     36.72 o
  -4  -6   7     1594.66     1573.53     63.74 o
  -3  -6   7      561.00      512.80     31.27 o
  -2  -6   7    48638.04    49583.27    637.58 o
  -1  -6   7      749.53      836.01     25.48 o
   0  -6   7     3724.79     4310.11     61.52 o
   1  -6   7      481.38      502.34     25.36 o
   2  -6   7     7209.90     6944.04     88.26 o
   3  -6   7     1183.31     1449.01     38.65 o
   4  -6   7     1972.72     2142.35     63.99 o
   5  -6   7      550.42      575.86     30.54 o
   6  -6   7        3.07      -10.91     24.08 o
   7  -6   7      291.96      276.26     39.51 o
   8  -6   7     4773.27     4616.01    106.48 o
   9  -6   7      299.36      132.93     51.15 o
  10  -6   7       62.88       76.59     47.24 o
  11  -6   7      195.00      229.60     57.34 o
  12  -6   7        2.77       31.66     52.12 o
  13  -6   7        0.05       -1.60     49.68 o
 -12  -5   7      240.41      241.45     99.68 o
 -11  -5   7       55.69       75.19     67.61 o
 -10  -5   7        0.21      110.24    112.97 o
  -9  -5   7     1793.12     1957.43    211.55 o
  -8  -5   7     2550.34     2845.04    122.91 o
  -7  -5   7     3388.05     3233.52    125.50 o
  -6  -5   7     2615.93     2483.07     87.81 o
  -5  -5   7    10650.59    10289.97    209.53 o
  -4  -5   7     1653.66     1772.44     78.16 o
  -3  -5   7       78.17       58.54     25.58 o
  -2  -5   7      269.92      387.28     26.48 o
  -1  -5   7      339.09      256.01     17.01 o
   0  -5   7      717.43      818.14     26.37 o
   1  -5   7      146.55      260.77     17.81 o
   2  -5   7      809.17      795.00     27.97 o
   3  -5   7     3510.12     3707.94     58.15 o
   4  -5   7     5541.50     5343.08     75.63 o
   5  -5   7    27067.82    25097.78    292.49 o
   6  -5   7      394.19      437.79     39.01 o
   7  -5   7     2198.85     2229.35     72.67 o
   8  -5   7      634.85      652.08     49.68 o
   9  -5   7     1356.48     1232.33     85.37 o
  10  -5   7       34.40       99.77     47.24 o
  11  -5   7     1236.49     1198.82     80.91 o
  12  -5   7      208.74      190.46     51.39 o
  13  -5   7       85.73      170.46     63.75 o
 -12  -4   7       34.72       38.61     68.96 o
 -11  -4   7      569.17      569.75     83.85 o
 -10  -4   7      284.13      238.14    111.87 o
  -9  -4   7     2792.49     2859.73    126.91 o
  -8  -4   7       36.39      122.91     49.95 o
  -7  -4   7      809.92      819.89     59.11 o
  -6  -4   7     5911.82     5606.41    178.60 o
  -5  -4   7     6625.09     6512.11    146.28 o
  -4  -4   7     3709.36     3529.96     70.83 o
  -3  -4   7        3.63       -1.99     17.74 o
  -2  -4   7     4105.53     4051.47    124.50 o
  -1  -4   7        7.06       -2.38     13.30 o
   0  -4   7    15563.02    16051.10    170.14 o
   1  -4   7      458.65      374.66     19.49 o
   2  -4   7       20.15       -8.26     14.00 o
   3  -4   7     2550.58     2550.66     46.75 o
   4  -4   7     8506.70     8842.11    114.26 o
   5  -4   7      347.81      249.87     23.80 o
   6  -4   7     1135.73     1194.44     43.74 o
   7  -4   7      295.75      239.09     35.47 o
   8  -4   7     3017.83     3066.51     85.85 o
   9  -4   7     1424.93     1509.84     78.05 o
  10  -4   7      707.35      709.55     80.57 o
  11  -4   7      258.14      300.38     48.14 o
  12  -4   7     1966.47     1993.64    134.68 o
  13  -4   7      606.65      628.80     75.35 o
 -12  -3   7       43.18      108.95     69.24 o
 -11  -3   7     1601.81     1857.44    149.52 o
 -10  -3   7     2121.13     2259.68    122.52 o
  -9  -3   7      105.02       59.63     52.98 o
  -8  -3   7     2134.78     2097.19    117.40 o
  -7  -3   7     1180.45     1177.39     77.53 o
  -6  -3   7      146.56      130.28     34.56 o
  -5  -3   7        8.44       19.52     18.65 o
  -4  -3   7      662.89      668.56     26.79 o
  -3  -3   7        3.68      -15.35     15.35 o
  -2  -3   7    18838.45    18844.90    228.35 o
  -1  -3   7      176.70      237.50     21.66 o
   0  -3   7     2555.31     2526.49     41.78 o
   1  -3   7    16663.32    16004.56    192.37 o
   2  -3   7     4765.11     4167.92     58.06 o
   3  -3   7      882.81      840.05     26.35 o
   4  -3   7      237.30      233.14     20.78 o
   5  -3   7     4559.56     5463.97     80.64 o
   6  -3   7       65.53       41.52     20.01 o
   7  -3   7      749.62      779.86     44.90 o
   8  -3   7     5102.79     4891.98    105.97 o
   9  -3   7     2355.98     2137.42     86.04 o
  10  -3   7       38.05       62.59     38.04 o
  11  -3   7     3789.17     3645.43    102.66 o
  12  -3   7      119.35      150.99     54.37 o
  13  -3   7        5.27      -35.26     64.27 o
 -12  -2   7       58.60      135.92     68.68 o
 -11  -2   7      968.73     1017.83    187.18 o
 -10  -2   7        0.47       12.13     67.56 o
  -9  -2   7      200.77      188.89    147.31 o
  -8  -2   7     1485.46     1517.89     89.56 o
  -7  -2   7     5077.65     4900.79    126.68 o
  -6  -2   7      349.05      333.96     26.47 o
  -5  -2   7     5238.08     4948.28    107.92 o
  -4  -2   7      385.44      365.17     20.29 o
  -3  -2   7     1762.25     1819.54     44.02 o
  -2  -2   7     1581.36     1546.01     33.66 o
  -1  -2   7      196.00      190.46     16.65 o
   0  -2   7       34.12       22.20     14.21 o
   1  -2   7     5471.29     5390.49     74.72 o
   2  -2   7       49.63       64.41     13.56 o
   3  -2   7      606.89      598.91     23.86 o
   4  -2   7      525.84      659.60     26.82 o
   5  -2   7     4456.00     3966.39     65.53 o
   6  -2   7     1068.56      957.61     34.96 o
   7  -2   7       60.89       36.19     29.33 o
   8  -2   7      585.80      596.12     45.43 o
   9  -2   7     2861.65     2791.80     83.88 o
  10  -2   7      281.99      389.16     45.47 o
  11  -2   7      171.70      332.73     59.34 o
  12  -2   7        3.21      -39.42     57.74 o
  13  -2   7      286.32      359.17     73.22 o
 -12  -1   7       87.12      143.43     68.38 o
 -11  -1   7      242.61      302.94     72.08 o
 -10  -1   7     4469.78     4552.20    255.85 o
  -9  -1   7       50.80       66.08     49.87 o
  -8  -1   7      643.00      712.04     65.26 o
  -7  -1   7      122.21      197.31     31.76 o
  -6  -1   7      592.44      611.92     31.03 o
  -5  -1   7     6735.22     6325.25     93.06 o
  -4  -1   7     8834.92     8488.50    114.08 o
  -3  -1   7     7276.37     7593.02    111.66 o
  -2  -1   7     2193.10     1961.60     36.99 o
  -1  -1   7     8401.16     8168.05    104.92 o
   0  -1   7     1941.56     1874.71     45.08 o
   1  -1   7        0.45        6.64     10.48 o
   2  -1   7     8254.15     7424.25     86.25 o
   3  -1   7      391.43      372.40     19.77 o
   4  -1   7      107.40       65.45     17.20 o
   5  -1   7     1080.92     1296.54     38.05 o
   6  -1   7       47.76       60.52     20.00 o
   7  -1   7       76.10       56.10     28.42 o
   8  -1   7     2376.58     2233.32     65.16 o
   9  -1   7     1762.85     1678.95     62.54 o
  10  -1   7      178.25      188.80     57.70 o
  11  -1   7      422.22      438.71     73.54 o
  12  -1   7      175.81      127.05     56.39 o
  13  -1   7      489.74      432.65    102.52 o
  14  -1   7       39.48      -29.07     94.44 o
 -12   0   7       12.38      -35.00    101.90 o
 -11   0   7     3229.67     3176.66    140.15 o
 -10   0   7       99.97      156.85     58.98 o
  -9   0   7        7.61      -31.66     74.21 o
  -8   0   7      372.14      331.29     42.77 o
  -7   0   7     7815.57     7494.74    141.82 o
  -6   0   7      304.84      359.63     25.32 o
  -5   0   7     2605.08     2433.08     48.11 o
  -4   0   7       12.71        2.41     13.37 o
  -3   0   7    23017.32    23544.81    304.40 o
  -2   0   7    16743.82    16490.59    184.31 o
  -1   0   7     9691.46     9381.83    116.60 o
   0   0   7     3419.62     3462.50     64.29 o
   1   0   7    31508.30    30778.26    330.87 o
   2   0   7    15204.54    14538.73    153.93 o
   3   0   7      668.73      542.93     21.89 o
   4   0   7    10352.23    11038.32    133.24 o
   5   0   7        1.94      -11.85     16.55 o
   6   0   7       79.74       10.51     23.97 o
   7   0   7      107.57      119.07     26.56 o
   8   0   7       66.54       17.06     25.69 o
   9   0   7       85.64       61.27     36.73 o
  10   0   7       84.12       67.09     42.71 o
  11   0   7      556.94      554.50     61.35 o
  12   0   7     1124.02     1229.24    146.76 o
  13   0   7      280.80      328.08     64.21 o
  14   0   7       38.35      -10.77     77.42 o
 -12   1   7        9.66      -57.34    114.08 o
 -11   1   7        8.63       28.90     95.25 o
 -10   1   7      874.03     1024.93     86.54 o
  -9   1   7       27.36       60.72     44.93 o
  -8   1   7     1681.58     1763.89     75.04 o
  -7   1   7      804.61      753.36     35.48 o
  -6   1   7      526.66      463.61     26.35 o
  -5   1   7      181.23      177.75     17.60 o
  -4   1   7    13846.26    13077.29    191.36 o
  -3   1   7     1698.19     1709.35     57.47 o
  -2   1   7    88850.08    90458.11   1267.79 o
  -1   1   7      489.61      508.51     21.81 o
   0   1   7   136239.72   141258.92   1591.26 o
   1   1   7     3960.64     3716.37     53.70 o
   2   1   7    85760.80    84360.63    822.35 o
   3   1   7      299.84      349.05     17.61 o
   4   1   7    11879.03    12123.51    133.61 o
   5   1   7      252.63      240.06     33.03 o
   6   1   7     8927.60     8444.69    103.65 o
   7   1   7      635.43      629.21     36.22 o
   8   1   7      736.93      731.83     41.41 o
   9   1   7     4427.72     4147.48    158.23 o
  10   1   7      159.58       80.56     44.36 o
  11   1   7       13.51       25.53     46.53 o
  12   1   7     1007.34     1162.29    124.82 o
  13   1   7      230.95      211.67     72.58 o
  14   1   7       84.87      -44.30     99.68 o
 -12   2   7       60.69      105.07     65.26 o
 -11   2   7     1397.36     1232.79     94.91 o
 -10   2   7      483.63      512.01     68.96 o
  -9   2   7     4783.44     4852.27    192.93 o
  -8   2   7      109.71      102.87     31.94 o
  -7   2   7      622.19      612.63     32.93 o
  -6   2   7      466.83      449.17     25.57 o
  -5   2   7      869.14      761.71     28.15 o
  -4   2   7      594.67      581.69     39.14 o
  -3   2   7      665.40      612.94     38.25 o
  -2   2   7     4651.94     4709.99     99.26 o
  -1   2   7    19375.16    19312.32    225.32 o
   0   2   7     6512.90     6489.04    104.51 o
   1   2   7     1757.23     1725.79     41.00 o
   2   2   7     1439.39     1311.56     30.45 o
   3   2   7    11197.67    10879.81    127.96 o
   4   2   7      444.48      437.23     23.05 o
   5   2   7     2958.64     3836.40    188.42 o
   6   2   7        0.17      -17.33     17.33 o
   7   2   7      731.06      807.49     39.09 o
   8   2   7      473.59      421.26     36.47 o
   9   2   7    14059.31    13832.95    199.53 o
  10   2   7      387.94      360.38     50.44 o
  11   2   7        1.40       -2.85     44.64 o
  12   2   7      153.02      186.96     87.93 o
  13   2   7      545.58      700.11    162.93 o
  14   2   7       25.04      -15.51     93.04 o
 -12   3   7      119.17      128.23     64.38 o
 -11   3   7      199.12       16.65     57.28 o
 -10   3   7     3104.56     3443.63    115.24 o
  -9   3   7      803.91      689.85     58.50 o
  -8   3   7        0.90       -1.27     29.87 o
  -7   3   7      738.57      717.31     34.01 o
  -6   3   7     1087.70     1072.11     31.97 o
  -5   3   7      152.25       99.53     29.33 o
  -4   3   7     1009.68     1150.13     51.39 o
  -3   3   7      345.72      381.90     39.06 o
  -2   3   7     5163.04     5225.42    148.42 o
  -1   3   7     1931.27     2071.18     44.25 o
   0   3   7    23715.67    25133.33    354.89 o
   1   3   7       36.86       39.53     15.76 o
   2   3   7    79149.70    80966.96    849.17 o
   3   3   7       98.57      124.78     13.40 o
   4   3   7     2926.11     2983.71     56.11 o
   5   3   7      763.97     1016.56     30.23 o
   6   3   7     9327.27     9291.07    113.13 o
   7   3   7       40.40       37.95     24.92 o
   8   3   7     1330.15     1367.05     52.25 o
   9   3   7      102.38       89.09     33.76 o
  10   3   7      267.38      259.08     47.53 o
  11   3   7      730.40      762.51     65.52 o
  12   3   7     6551.81     6953.38    254.83 o
  13   3   7        3.87        4.68     59.56 o
 -12   4   7       54.83      150.46     65.26 o
 -11   4   7      406.94      396.11    121.83 o
 -10   4   7        1.07      -33.67     44.29 o
  -9   4   7     2845.85     2765.57    246.19 o
  -8   4   7      874.36      777.17     47.61 o
  -7   4   7       63.30       48.79     21.35 o
  -6   4   7      761.06      786.80     40.80 o
  -5   4   7      672.75      779.46     54.76 o
  -4   4   7     2015.90     1861.45     84.94 o
  -3   4   7    29473.04    29555.66    627.21 o
  -2   4   7      833.09      791.11     36.56 o
  -1   4   7     7818.81     8044.54    100.17 o
   0   4   7     1517.47     1740.07     39.95 o
   1   4   7    17610.62    19744.57    560.10 o
   2   4   7     3389.49     3523.82     46.32 o
   3   4   7      240.43      275.83     15.47 o
   4   4   7     1102.43     1176.72     31.17 o
   5   4   7     5709.63     5597.00     74.70 o
   6   4   7      668.28      637.48     27.10 o
   7   4   7     2923.91     2580.38     56.21 o
   8   4   7       10.15      102.22     29.23 o
   9   4   7     8562.41     8087.04    135.17 o
  10   4   7      336.83      247.08     48.21 o
  11   4   7       55.17      105.79     46.80 o
  12   4   7      196.61      249.54     63.89 o
  13   4   7     1106.17     1027.84    110.66 o
 -12   5   7      186.77      250.31    139.56 o
 -11   5   7      145.65       49.66     51.16 o
 -10   5   7     2572.62     2697.83    171.31 o
  -9   5   7      167.39      118.85     73.80 o
  -8   5   7      506.56      568.06     42.79 o
  -7   5   7     1885.92     1917.31     52.03 o
  -6   5   7      798.93      803.39     34.15 o
  -5   5   7      319.09      353.50     20.13 o
  -4   5   7     4773.15     4919.69    115.52 o
  -2   5   7      351.09      291.81     16.38 o
  -1   5   7       24.95       14.22     10.64 o
   0   5   7     6219.60     7460.20    396.18 o
   1   5   7     1623.10     1617.35     36.25 o
   2   5   7    15018.11    15853.78    155.41 o
   3   5   7      224.63      189.63     13.18 o
   4   5   7     5960.58     5989.87     76.30 o
   5   5   7        4.10      -15.18     15.18 o
   6   5   7      969.71     1030.54     46.99 o
   7   5   7      227.31      186.61     24.49 o
   8   5   7     4883.21     4489.18    115.08 o
   9   5   7      134.28      103.79     39.34 o
  10   5   7       26.59      -37.96     58.19 o
  11   5   7       15.63       21.19     50.85 o
  12   5   7     5289.00     5000.59    163.84 o
  13   5   7       57.67      211.17    109.65 o
 -12   6   7       15.55        4.23     61.55 o
 -11   6   7       13.71      -49.53     49.53 o
 -10   6   7      634.07      702.93    105.82 o
  -9   6   7      888.12      867.82     62.32 o
  -8   6   7        0.29      -20.04     31.91 o
  -7   6   7     1707.62     1805.66     52.91 o
  -6   6   7     2156.56     2219.04     60.42 o
  -5   6   7      158.46      186.99     19.06 o
  -4   6   7       61.71       61.31     16.31 o
  -3   6   7    27155.71    29948.57    479.06 o
  -2   6   7     2281.83     2481.45     55.77 o
  -1   6   7     4830.89     4665.65     86.67 o
   0   6   7     9999.55    10377.36    157.60 o
   1   6   7    44746.94    46673.98    496.19 o
   2   6   7     1677.62     1693.05     26.71 o
   3   6   7     7456.55     6759.91     76.02 o
   4   6   7     7918.16     8291.34     93.06 o
   5   6   7     4036.16     4029.15     65.34 o
   6   6   7      588.25      564.63     27.82 o
   7   6   7     4898.37     4510.13     76.51 o
   8   6   7     1278.07     1188.43     49.46 o
   9   6   7     1955.98     1910.19     70.28 o
  10   6   7      128.27      118.00     43.22 o
  11   6   7      171.80      182.09     68.50 o
  12   6   7       27.59        5.13     67.50 o
  13   6   7      783.77      876.40    149.52 o
 -12   7   7      111.38       98.63     61.22 o
 -11   7   7       32.76       31.94     49.96 o
 -10   7   7      726.98      771.28     66.22 o
  -9   7   7     3474.84     3345.91    108.82 o
  -8   7   7       45.05       22.72     47.90 o
  -7   7   7       95.20      129.29     31.09 o
  -6   7   7      135.44      132.36     22.01 o
  -5   7   7     2447.56     2907.40     65.04 o
  -4   7   7     1039.94     1034.55     40.57 o
  -3   7   7      771.32      600.22     28.89 o
  -2   7   7     1293.35     1540.97     41.06 o
  -1   7   7       21.61       21.19     13.50 o
   0   7   7      123.33      104.89     18.86 o
   1   7   7       66.28       63.58     11.12 o
   2   7   7     1584.70     1288.38     25.55 o
   3   7   7     2195.55     2305.11     37.43 o
   4   7   7      717.53      883.53     25.25 o
   5   7   7     1516.85     1695.06     39.82 o
   6   7   7     8067.85     7856.21    101.08 o
   7   7   7      727.72      646.72     32.03 o
   8   7   7     2334.39     2223.54     64.46 o
   9   7   7      653.77      643.72     43.69 o
  10   7   7      438.34      509.13     63.14 o
  11   7   7       13.04      -23.64     61.15 o
  12   7   7        2.08      -33.72     64.27 o
  13   7   7       86.89       63.97     76.64 o
 -12   8   7        6.31      -25.76     55.51 o
 -11   8   7     1367.83     1505.43     71.74 o
 -10   8   7     2240.72     2032.17     95.10 o
  -9   8   7     2400.65     2569.93     97.81 o
  -8   8   7      391.69      379.57     67.17 o
  -7   8   7       44.45       60.17     30.97 o
  -6   8   7       11.29       45.19     23.06 o
  -5   8   7     9366.04    10304.87    167.60 o
  -4   8   7     8271.49     8135.42    164.02 o
  -3   8   7     1383.21     1319.67     51.30 o
  -2   8   7     2117.33     2009.12     45.35 o
  -1   8   7       11.54      120.18     19.35 o
   0   8   7     1386.29     1367.50     40.86 o
   1   8   7     5424.70     5463.05     66.25 o
   2   8   7     5535.14     6142.56     74.89 o
   3   8   7    15880.77    16320.60    165.19 o
   4   8   7    11638.86    11669.75    125.27 o
   5   8   7      446.11      501.82     24.50 o
   6   8   7     4139.84     3962.75     61.12 o
   7   8   7     5093.22     5033.67     83.31 o
   8   8   7      256.09      272.70     32.96 o
   9   8   7      414.37      503.18     41.13 o
  10   8   7      579.95      737.06     85.66 o
  11   8   7      761.95      879.28    119.62 o
  12   8   7      165.73       95.75    120.73 o
  13   8   7     1139.82     1453.60    190.50 o
 -12   9   7        1.04      100.61     64.00 o
 -11   9   7      219.67      243.58     99.70 o
 -10   9   7      388.64      425.26     58.99 o
  -9   9   7      731.00      731.98     62.70 o
  -8   9   7        8.01      -17.23     37.56 o
  -7   9   7      675.05      774.66     55.72 o
  -6   9   7     2505.41     2702.61     93.43 o
  -5   9   7     3748.94     3378.23    207.19 o
  -4   9   7     5467.91     5520.31    102.27 o
  -3   9   7        9.66      -10.59     18.30 o
  -2   9   7    12230.36    12958.14    224.21 o
  -1   9   7        1.88        6.67     17.46 o
   0   9   7       22.87       12.62     17.88 o
   1   9   7      930.70     1057.36     46.55 o
   2   9   7     4316.58     4846.20     90.68 o
   3   9   7    21647.74    22625.41    224.43 o
   4   9   7     3416.20     3418.08     51.61 o
   5   9   7      616.01      611.69     26.96 o
   6   9   7     3205.61     3363.99     59.81 o
   7   9   7     5219.54     5034.88     83.88 o
   8   9   7       65.02       54.77     24.97 o
   9   9   7       99.42      120.82     49.52 o
  10   9   7        5.13      -48.55     48.55 o
  11   9   7      148.66      212.56     72.38 o
  12   9   7      519.19      538.57     97.47 o
  13   9   7      541.77      550.29     99.00 o
 -12  10   7      254.89      248.24     53.10 o
 -11  10   7      115.59       54.92     55.38 o
 -10  10   7       65.35       14.94     49.21 o
  -9  10   7      240.27      248.13     50.85 o
  -8  10   7      977.85      969.72     95.95 o
  -7  10   7      532.53      540.45     55.36 o
  -6  10   7     6470.89     6600.82    200.93 o
  -5  10   7     1463.33     1462.75     79.05 o
  -4  10   7       61.26       34.80     21.97 o
  -3  10   7     2250.23     2470.65     64.91 o
  -2  10   7    22105.84    21520.66    369.62 o
  -1  10   7     1522.41     1712.32     89.49 o
   0  10   7     8493.93     8590.22    142.81 o
   1  10   7     7317.34     7091.93     91.55 o
   2  10   7       39.76        2.15     15.63 o
   3  10   7     5424.01     5829.18     84.68 o
   4  10   7     1291.49     1381.63     38.89 o
   5  10   7     3799.00     3676.82     61.30 o
   6  10   7      153.53      137.12     23.32 o
   7  10   7      232.79      287.42     30.40 o
   8  10   7      667.56      688.83     42.35 o
   9  10   7       77.73       27.85     46.55 o
  10  10   7     6045.60     6229.84    170.84 o
  11  10   7       48.11      130.26     70.23 o
  12  10   7        1.19       22.58    121.83 o
 -12  11   7       89.12      121.78     64.75 o
 -11  11   7      193.18      190.26     82.55 o
 -10  11   7      126.63       72.67    135.13 o
  -9  11   7      341.91      409.76     57.95 o
  -8  11   7      180.57      188.84     52.60 o
  -7  11   7     4287.59     4535.45    174.67 o
  -6  11   7       36.79      -12.62     40.43 o
  -5  11   7     5373.55     5444.93    158.59 o
  -4  11   7      654.96      642.79     47.22 o
  -3  11   7     1413.20     1319.62     60.69 o
  -2  11   7     1245.43     1244.54     55.66 o
  -1  11   7       62.25       32.98     20.66 o
   0  11   7     8503.08     9054.91    134.94 o
   1  11   7     6874.68     6726.74     90.02 o
   2  11   7     1035.07      998.96     31.91 o
   3  11   7     5112.62     5414.87     74.96 o
   4  11   7     5183.96     5355.96     81.80 o
   5  11   7    11575.67    11501.59    146.31 o
   6  11   7     2522.31     2527.08     68.59 o
   7  11   7        2.15       -0.99     24.77 o
   8  11   7        3.82      -28.76     28.76 o
   9  11   7      569.28      575.09     87.39 o
  10  11   7     1408.23     1439.59     91.78 o
  11  11   7       14.61       35.24     66.00 o
  12  11   7      424.90      391.22     92.08 o
 -11  12   7       49.25       27.55     58.53 o
 -10  12   7      411.39      404.04     70.80 o
  -9  12   7      614.86      451.51     60.47 o
  -8  12   7      462.10      443.27     82.96 o
  -7  12   7     1021.31     1052.33     68.99 o
  -6  12   7     6756.58     6496.17    186.27 o
  -5  12   7     1393.64     1492.32     73.47 o
  -4  12   7      305.74      312.20     39.77 o
  -3  12   7      750.16      826.72     44.87 o
  -2  12   7     8335.26     8034.45    126.61 o
  -1  12   7     2032.37     2162.43    113.31 o
   0  12   7     1081.57     1116.66     39.90 o
   1  12   7      402.72      484.36     30.67 o
   2  12   7     3043.40     3104.94     57.00 o
   3  12   7      572.05      612.78     27.51 o
   4  12   7     3993.88     4037.88     75.20 o
   5  12   7      666.22      672.82     35.67 o
   6  12   7        3.57       11.21     25.22 o
   7  12   7      117.76       64.53     37.46 o
   8  12   7     4139.90     4108.29     93.56 o
   9  12   7      979.72     1115.91    127.27 o
  10  12   7      302.71      305.26     63.60 o
  11  12   7      648.00      816.05    103.94 o
  12  12   7      178.46       98.51     81.91 o
 -11  13   7      144.60      161.40     85.70 o
 -10  13   7      741.21      727.80     84.29 o
  -9  13   7      287.58      264.52     86.89 o
  -8  13   7      602.06      596.44    107.69 o
  -7  13   7     1227.75     1261.12     89.89 o
  -6  13   7     1329.23     1490.06    109.65 o
  -5  13   7     2532.80     2643.14     93.70 o
  -4  13   7      118.13      135.11     41.77 o
  -3  13   7     1796.16     1685.69     63.86 o
  -2  13   7       63.93       56.08     38.03 o
  -1  13   7     3459.68     3471.31     79.87 o
   0  13   7      336.62      364.42     27.36 o
   1  13   7     4488.55     4212.27     69.06 o
   2  13   7      492.79      458.38     27.02 o
   3  13   7      101.09       63.76     19.84 o
   4  13   7      347.47      330.81     44.08 o
   5  13   7      569.09      497.47     41.84 o
   6  13   7     2142.41     1992.82     73.06 o
   7  13   7     2322.67     2115.97     69.79 o
   8  13   7       17.61        7.01     62.99 o
   9  13   7       26.45      -34.66     50.75 o
  10  13   7      317.41      274.93     65.65 o
  11  13   7      815.92      914.50    168.56 o
  12  13   7      310.50      309.96     95.56 o
 -11  14   7      232.56      247.75     70.01 o
 -10  14   7       86.80       56.55     57.37 o
  -9  14   7       16.36      108.14     52.57 o
  -8  14   7      504.06      547.68     64.98 o
  -7  14   7      715.18      718.94    119.62 o
  -6  14   7      349.27      469.40     71.99 o
  -5  14   7     1401.29     1571.69     90.06 o
  -4  14   7       90.55      139.47     41.52 o
  -3  14   7       36.69       48.63     55.37 o
  -2  14   7       42.02       29.44     25.41 o
  -1  14   7      645.09      612.52     46.75 o
   0  14   7     1022.21     1050.66     44.46 o
   1  14   7       89.19       50.99     23.57 o
   2  14   7      187.97      188.80     32.36 o
   3  14   7     1129.32     1162.28     40.07 o
   4  14   7     2411.29     2279.09     65.98 o
   5  14   7     1060.19     1103.50     55.01 o
   6  14   7      622.16      610.23     49.70 o
   7  14   7     1287.30     1173.77     73.22 o
   8  14   7     1873.66     2013.78     87.29 o
   9  14   7      369.37      681.68     72.23 o
  10  14   7      582.84      614.11     75.18 o
  11  14   7        0.37       70.07     65.83 o
 -10  15   7       90.61      165.87     71.11 o
  -9  15   7      756.35      772.54     75.69 o
  -8  15   7       89.27       75.02     57.89 o
  -7  15   7      751.03      796.26     82.29 o
  -6  15   7      725.17      806.50     66.70 o
  -5  15   7     7371.65     7445.90    250.27 o
  -4  15   7     1160.16     1103.24     67.61 o
  -3  15   7       46.50       17.92     36.96 o
  -2  15   7      219.31      168.92     40.49 o
  -1  15   7      594.68      785.52     41.51 o
   0  15   7     1122.26     1150.14     45.34 o
   1  15   7      844.30      786.70     45.55 o
   2  15   7       83.33       49.34     27.59 o
   3  15   7      544.08      515.11     38.37 o
   4  15   7      847.86     1054.72     54.59 o
   5  15   7        1.46       36.90     39.51 o
   6  15   7      223.71      142.80     39.98 o
   7  15   7     2876.28     2851.22    104.16 o
   8  15   7       43.57      -11.51     44.30 o
   9  15   7      372.93      255.56     75.99 o
  10  15   7      189.79       60.47     77.57 o
  11  15   7     1733.23     1953.81    162.81 o
 -10  16   7        0.34      -68.12     68.12 o
  -9  16   7        7.50       17.67     62.80 o
  -8  16   7     1949.83     1896.40    121.35 o
  -7  16   7       47.85       -2.22    110.76 o
  -6  16   7      527.58      753.58     81.96 o
  -5  16   7       25.98      100.93     53.89 o
  -4  16   7      376.82      392.60     64.16 o
  -3  16   7      235.00      235.13     85.28 o
  -2  16   7      262.82      349.55     57.89 o
  -1  16   7     3417.64     3527.73    107.91 o
   0  16   7     1234.19     1309.75     56.74 o
   1  16   7     1792.77     1783.57     78.09 o
   2  16   7      431.48      447.88     41.87 o
   3  16   7        3.00      -28.80     28.80 o
   4  16   7       36.89       90.95     53.61 o
   5  16   7     1360.44     1300.31    127.37 o
   6  16   7      430.57      332.95     54.72 o
   7  16   7        0.07      -45.56     54.91 o
   8  16   7       40.52        8.83     76.42 o
   9  16   7       21.44       84.18    110.76 o
  10  16   7      220.16      106.33    121.83 o
 -10  17   7      274.17      240.27     84.37 o
  -9  17   7      115.49      137.69     72.82 o
  -8  17   7      972.88      897.31    118.51 o
  -7  17   7       48.86       62.00     60.13 o
  -6  17   7      856.63      855.28     89.84 o
  -5  17   7     3300.71     3159.49    142.86 o
  -4  17   7     2407.97     2216.91    119.45 o
  -3  17   7     2235.40     2110.39    115.78 o
  -2  17   7      784.08      772.07     79.09 o
  -1  17   7     1184.21     1250.35     71.53 o
   0  17   7        0.57       -8.64     47.38 o
   1  17   7     4427.37     4528.64    119.52 o
   2  17   7       89.44       81.81     43.04 o
   3  17   7     3336.65     3324.00     93.74 o
   4  17   7      312.64      324.80     62.13 o
   5  17   7     1623.34     1580.79     96.09 o
   6  17   7      705.77      595.03     73.41 o
   7  17   7      107.56       23.17     58.95 o
   8  17   7      200.13      182.97     62.67 o
   9  17   7      221.09       53.16    117.40 o
  10  17   7       37.31      -73.10    112.97 o
  -9  18   7      391.60      433.17     87.28 o
  -8  18   7      237.33      322.98    115.19 o
  -7  18   7        6.78       18.25     61.74 o
  -6  18   7       13.90        4.00     59.92 o
  -5  18   7     1549.46     1412.41    149.52 o
  -4  18   7      316.91      349.26     70.43 o
  -3  18   7      395.94      358.82     85.28 o
  -2  18   7      539.27      560.86     73.62 o
  -1  18   7     1439.57     1601.53     82.88 o
   0  18   7      499.49      527.82     75.33 o
   1  18   7      239.93      387.15     49.48 o
   2  18   7      103.99       34.93     44.62 o
   3  18   7     2204.79     2038.87    110.91 o
   4  18   7     1007.46      945.45     81.45 o
   5  18   7      481.03      368.91    108.54 o
   6  18   7      868.81      816.05    111.87 o
   7  18   7       47.83      -19.88     60.57 o
   8  18   7      197.82       90.27     63.09 o
   9  18   7      118.67      137.34    121.83 o
  -9  19   7      140.66      137.80     80.87 o
  -8  19   7     1496.37     1529.67    123.63 o
  -7  19   7       25.90      -53.86     61.20 o
  -6  19   7      139.13      119.85    121.83 o
  -5  19   7      141.16      128.72     64.99 o
  -4  19   7      561.90      597.69     84.54 o
  -3  19   7        8.63       56.18    121.83 o
  -2  19   7     1815.97     1876.60    115.91 o
  -1  19   7        2.12      -20.80     43.65 o
   0  19   7      154.63       -0.63     44.25 o
   1  19   7       91.13      103.47     65.64 o
   2  19   7     8136.51     7296.04    170.82 o
   3  19   7        0.03       14.03     45.11 o
   4  19   7      277.03      138.14     61.03 o
   5  19   7      944.93      946.29    143.99 o
   6  19   7      427.08      456.88     73.97 o
   7  19   7      678.78      617.99     79.84 o
   8  19   7      367.32      332.19    110.76 o
   9  19   7      369.69      394.30    137.34 o
  -8  20   7       12.48      -33.23     71.85 o
  -7  20   7      149.65       48.83     73.17 o
  -6  20   7      720.32      798.96     97.81 o
  -5  20   7      471.43      411.55     79.84 o
  -4  20   7      989.11      933.75     99.23 o
  -3  20   7        8.42      -22.27     57.70 o
  -2  20   7      357.26      272.84    108.54 o
  -1  20   7      337.01      403.11     92.40 o
   0  20   7      576.78      544.60     99.80 o
   1  20   7        7.86       26.06     46.90 o
   2  20   7      187.55      209.70     75.32 o
   3  20   7      127.39       80.75     50.29 o
   4  20   7        6.63      -43.59     57.97 o
   5  20   7      207.59      207.47     68.44 o
   6  20   7       61.35       94.11    103.00 o
   7  20   7      112.00      101.03     68.12 o
   8  20   7      615.81      571.52     82.74 o
  -7  21   7       87.49      140.87     80.38 o
  -6  21   7      350.56      162.23     79.09 o
  -5  21   7      277.94      235.81     77.43 o
  -4  21   7      294.46      272.97     75.86 o
  -3  21   7      433.77      433.67    180.54 o
  -2  21   7      794.38      726.15    232.59 o
  -1  21   7      399.13      478.87     63.28 o
   0  21   7     1885.07     1811.81    118.55 o
   1  21   7      953.96     1024.98     70.90 o
   2  21   7     1206.79     1121.88    126.26 o
   3  21   7      394.04      383.74     62.78 o
   4  21   7       10.95       28.88     61.74 o
   5  21   7       66.58       73.02     63.87 o
   6  21   7      481.94      405.12     76.95 o
   7  21   7        1.06      -65.57     65.57 o
  -6  22   7      225.21      141.26     82.22 o
  -5  22   7        0.03      -68.12     68.12 o
  -4  22   7       11.43       39.98    109.65 o
  -3  22   7      234.26      337.65    139.56 o
  -2  22   7       34.33       94.72     80.85 o
  -1  22   7      248.53      391.92     69.93 o
   0  22   7       41.35       44.48     67.56 o
   1  22   7      867.22      896.81    104.11 o
   2  22   7      250.82      273.85     93.04 o
   3  22   7      183.45      211.55     68.92 o
   4  22   7      487.52      481.34     94.14 o
   5  22   7       39.40       28.67     66.23 o
   6  22   7     1817.30     1568.05    110.22 o
  -5  23   7      160.65      124.94     81.27 o
  -4  23   7     2448.16     2169.60    150.37 o
  -3  23   7      512.70      588.97     93.82 o
  -2  23   7     1988.69     2114.20    111.86 o
  -1  23   7       40.40      -53.62     53.62 o
   0  23   7      303.42      194.93    108.54 o
   1  23   7      491.13      520.95     70.72 o
   2  23   7      135.57       86.39     68.01 o
   3  23   7      306.73      264.10     72.72 o
   4  23   7       15.05      -16.34    101.90 o
   5  23   7        0.40       44.13     70.64 o
  -4  24   7        0.37       23.19    163.92 o
  -3  24   7      305.83      408.00     90.69 o
  -2  24   7      561.98      553.55     77.58 o
  -1  24   7      564.83      516.13    128.48 o
   0  24   7        0.74      -59.81     99.68 o
   1  24   7       29.13      124.05    108.54 o
   2  24   7       17.45       40.03     65.28 o
   3  24   7     1599.30     1739.33    113.36 o
   4  24   7       14.99        4.43     99.68 o
  -2  25   7        5.28      -54.25    109.65 o
  -1  25   7       15.06       -8.86    112.97 o
   0  25   7       99.59      101.90    117.40 o
   1  25   7      752.22      708.85    141.77 o
   2  25   7      638.22      669.55    142.88 o
  -1 -21   8      595.12      438.82    142.88 o
   0 -21   8      952.92      903.81    125.16 o
   1 -21   8      731.47      755.58     83.41 o
   2 -21   8        0.36      -11.91     67.51 o
   3 -21   8      140.58      182.69     70.66 o
   4 -21   8        3.43       -4.71     86.21 o
  -3 -20   8       90.91        8.86    121.83 o
  -2 -20   8      294.98      237.67     67.42 o
  -1 -20   8       43.01       43.73     89.71 o
   0 -20   8       86.87      -40.25     73.10 o
   1 -20   8       46.61      136.07     64.60 o
   2 -20   8       90.49      146.90     65.66 o
   3 -20   8      112.82      103.58     68.52 o
   4 -20   8       85.14      103.10     97.40 o
   5 -20   8       35.53       18.23    210.44 o
  -4 -19   8       59.05       90.82    121.83 o
  -3 -19   8      281.75      221.52    124.05 o
  -2 -19   8      247.75      186.86     63.39 o
  -1 -19   8      752.99      774.18     66.15 o
   0 -19   8      137.96      169.36     68.07 o
   1 -19   8        8.99      -26.44     58.26 o
   2 -19   8        1.91      -13.28     68.92 o
   3 -19   8       76.78       27.40     60.65 o
   4 -19   8      245.80      160.13     63.85 o
   5 -19   8       24.96        6.33     87.27 o
   6 -19   8      193.78      145.04     79.61 o
   7 -19   8        6.88      -73.49    141.40 o
  -6 -18   8        3.34      152.85    112.97 o
  -5 -18   8      126.50       99.68    124.05 o
  -4 -18   8     2122.35     2004.72    190.50 o
  -3 -18   8      231.96      221.52    119.62 o
  -2 -18   8       39.72      212.66    112.97 o
  -1 -18   8        6.20      -57.77     57.77 o
   0 -18   8     1721.42     1837.90    152.85 o
   1 -18   8       18.83      -60.55     60.55 o
   2 -18   8      343.41      386.29     67.12 o
   3 -18   8       23.57       12.62     57.80 o
   4 -18   8        5.72      -49.99     49.99 o
   5 -18   8      108.08      137.14     52.21 o
   6 -18   8     1271.43     1614.29    114.06 o
   7 -18   8      119.33       63.30     76.72 o
   8 -18   8       16.56      108.80     78.06 o
  -6 -17   8        6.58      -49.13     73.97 o
  -5 -17   8       31.28       67.26     64.89 o
  -4 -17   8      149.85      131.76     91.64 o
  -3 -17   8       26.97      -44.30     97.47 o
  -2 -17   8      296.18      303.71     61.37 o
  -1 -17   8     3884.14     3941.75    270.25 o
   0 -17   8        1.63      -54.45     57.99 o
   1 -17   8        0.04       18.01     81.96 o
   2 -17   8      900.98      957.76    108.41 o
   3 -17   8     1079.43      970.01     78.89 o
   4 -17   8       11.98      -10.46     96.74 o
   5 -17   8      166.36      111.38     55.31 o
   6 -17   8        7.51       -5.57     82.76 o
   7 -17   8      158.66      108.17    191.18 o
   8 -17   8      157.71       97.83     63.75 o
   9 -17   8      477.87      299.57    168.35 o
  -7 -16   8     1141.17     1347.02    208.22 o
  -6 -16   8     1594.93     1709.04    134.27 o
  -5 -16   8      186.00      169.02     64.13 o
  -4 -16   8      930.15      895.65     80.80 o
  -3 -16   8      997.69     1031.72     82.54 o
  -2 -16   8        3.62       -8.33     42.40 o
  -1 -16   8      128.38       38.07     56.14 o
   0 -16   8      493.65      478.95    107.44 o
   1 -16   8        3.48      -84.18     84.18 o
   2 -16   8     1877.58     1755.82    192.99 o
   3 -16   8      405.56      325.82     61.29 o
   4 -16   8        4.23      -17.12     45.98 o
   5 -16   8      905.37      947.31    100.08 o
   6 -16   8     3479.95     4108.52    128.78 o
   7 -16   8      324.68      284.66     60.90 o
   8 -16   8      203.31      266.16     64.94 o
   9 -16   8       53.54      -12.13     71.44 o
  -8 -15   8      788.34      993.85    112.78 o
  -7 -15   8      159.24      208.56     80.36 o
  -6 -15   8       78.91      231.68     78.24 o
  -5 -15   8      124.04       41.44     55.07 o
  -4 -15   8      940.94     1008.81     81.95 o
  -3 -15   8     2269.84     2527.25    169.75 o
  -2 -15   8     1163.96     1180.67     89.84 o
  -1 -15   8      326.76      234.31     50.52 o
   0 -15   8     1495.95     1495.31     93.98 o
   1 -15   8     1626.71     1458.53     81.02 o
   2 -15   8      151.68       80.18     40.77 o
   3 -15   8     2312.50     2057.00     99.48 o
   4 -15   8     1433.30     1407.39     74.50 o
   5 -15   8     2756.16     2695.83     87.45 o
   6 -15   8      559.80      681.30     67.92 o
   7 -15   8      176.91      192.83     73.22 o
   8 -15   8      382.20      272.09     62.07 o
   9 -15   8     1195.44     1279.49    110.15 o
  10 -15   8        1.88       65.33     80.14 o
  -8 -14   8       70.25      122.03     77.70 o
  -7 -14   8       73.53      -31.82     65.57 o
  -6 -14   8      566.40      514.83     86.76 o
  -5 -14   8      647.73      767.92     91.14 o
  -4 -14   8       64.13       23.12    100.02 o
  -3 -14   8      774.98      789.42     68.89 o
  -2 -14   8      487.92      524.92     59.47 o
  -1 -14   8      200.65      259.36     47.12 o
   0 -14   8     2453.20     2577.63     97.61 o
   1 -14   8     1514.23     1380.51     89.97 o
   2 -14   8        1.30      -36.07     36.12 o
   3 -14   8     4187.63     4297.85    129.04 o
   4 -14   8      930.49     1022.32     57.63 o
   5 -14   8      418.89      440.71     47.51 o
   6 -14   8      163.08      141.64     40.90 o
   7 -14   8     1844.27     1786.33     91.84 o
   8 -14   8       75.46       50.45     74.82 o
   9 -14   8       30.69       -6.69     65.76 o
  10 -14   8       19.51      145.05     93.71 o
  -9 -13   8       27.90      -29.94     93.04 o
  -8 -13   8       70.23      -50.67     79.75 o
  -7 -13   8        4.11      -18.79     63.87 o
  -6 -13   8      159.72      297.33    181.64 o
  -5 -13   8       22.01       33.11     60.13 o
  -4 -13   8     2166.88     2091.28    107.07 o
  -3 -13   8      569.64      557.63     65.13 o
  -2 -13   8      371.33      388.70     42.29 o
  -1 -13   8      767.78      767.90     51.31 o
   0 -13   8       32.06       48.52     60.62 o
   1 -13   8      607.26      661.57     49.46 o
   2 -13   8     2033.71     2021.69    105.30 o
   3 -13   8     7032.25     7072.91    143.15 o
   4 -13   8      832.78      813.17     49.23 o
   5 -13   8      508.37      478.89     43.74 o
   6 -13   8      925.69      862.98     53.10 o
   7 -13   8     3340.81     3531.22    115.71 o
   8 -13   8      154.12       99.96     60.75 o
   9 -13   8      192.79      260.83     75.50 o
  10 -13   8       88.89      180.48    108.33 o
  11 -13   8      145.28      151.63     73.86 o
  -9 -12   8      866.52      811.72    153.95 o
  -8 -12   8      177.07      100.27     73.10 o
  -7 -12   8      440.19      419.08    115.19 o
  -6 -12   8      153.49       87.31     73.10 o
  -5 -12   8       49.40       24.54     57.48 o
  -4 -12   8     3081.39     3285.97    120.30 o
  -3 -12   8     6344.37     6799.10    166.97 o
  -2 -12   8       45.56       20.87     30.76 o
  -1 -12   8     1687.62     1703.37     61.58 o
   0 -12   8      113.53       82.80     36.23 o
   1 -12   8     1993.67     1985.27     72.04 o
   2 -12   8        0.84      -10.01     31.84 o
   3 -12   8       96.50       56.18     35.58 o
   4 -12   8     7972.32     7879.48    162.58 o
   5 -12   8        4.95      -33.83     33.83 o
   6 -12   8       43.39       81.29     36.42 o
   7 -12   8       59.01      130.22     49.59 o
   8 -12   8      129.96      123.06     51.53 o
   9 -12   8       60.48       54.05     75.50 o
  10 -12   8     2097.72     2242.09    283.07 o
  11 -12   8       21.77      -67.36     67.36 o
 -10 -11   8      791.63      884.77    110.96 o
  -9 -11   8      442.21      414.54     84.08 o
  -8 -11   8       39.71       14.73     59.83 o
  -7 -11   8       68.15      145.25     63.80 o
  -6 -11   8      707.63      796.79     84.50 o
  -5 -11   8      820.07      933.09    136.23 o
  -4 -11   8       56.18       49.23     73.21 o
  -3 -11   8      112.72      121.73     42.81 o
  -2 -11   8      338.61      290.71     33.34 o
  -1 -11   8      115.37       71.07     52.74 o
   0 -11   8     3416.26     3450.32     73.56 o
   1 -11   8     4493.03     4445.42     84.88 o
   2 -11   8     1456.15     1482.68     86.46 o
   3 -11   8     5949.65     6116.94    117.72 o
   4 -11   8     6532.64     6241.33    121.25 o
   5 -11   8       47.58      -33.63     33.63 o
   6 -11   8       60.84       42.65     35.26 o
   7 -11   8       59.79       53.57     63.63 o
   8 -11   8      183.13      210.65     46.77 o
   9 -11   8      324.80      296.04     59.03 o
  10 -11   8      132.50      105.90     57.28 o
  11 -11   8       45.85       41.64     58.42 o
  12 -11   8       25.92      -81.11     81.11 o
 -10 -10   8       14.37      -77.53     77.53 o
  -9 -10   8      154.64      183.86     88.61 o
  -8 -10   8       82.60      221.52     86.39 o
  -7 -10   8       47.71       63.54     56.55 o
  -6 -10   8     4010.71     4048.52    156.45 o
  -5 -10   8      705.93      748.55     76.58 o
  -4 -10   8       78.09       50.90     40.67 o
  -3 -10   8     5711.74     5691.10    125.98 o
  -2 -10   8       56.74       63.53     26.36 o
  -1 -10   8      564.09      564.44     47.14 o
   0 -10   8      421.46      364.68     30.68 o
   1 -10   8      793.02      786.70     35.85 o
   2 -10   8      785.58      751.17     41.37 o
   3 -10   8      597.23      614.19     37.63 o
   4 -10   8       30.28       35.11     31.74 o
   5 -10   8      216.30      230.06     38.60 o
   6 -10   8      448.08      433.68     38.82 o
   7 -10   8     1352.01     1306.92     65.11 o
   8 -10   8      620.40      541.85     53.63 o
   9 -10   8      673.13      618.51     66.68 o
  10 -10   8      359.92      291.42     60.71 o
  11 -10   8      771.41      807.11     78.98 o
  12 -10   8        0.12       91.84     62.66 o
 -11  -9   8      213.52      352.21    106.33 o
 -10  -9   8        4.88       26.58     86.39 o
  -9  -9   8       29.48       15.51     73.10 o
  -8  -9   8     1597.90     1517.38    141.77 o
  -7  -9   8      274.86      332.27     81.96 o
  -6  -9   8     2625.58     2646.23    126.11 o
  -5  -9   8      145.66      231.16     52.45 o
  -4  -9   8     5613.97     5497.32    181.53 o
  -3  -9   8      976.94     1053.68     55.06 o
  -2  -9   8     5408.67     5716.62    121.19 o
  -1  -9   8     3141.84     2956.85     61.74 o
   0  -9   8     5875.63     5811.88     87.33 o
   1  -9   8      875.84      882.31     38.74 o
   2  -9   8     1003.48      935.77     45.76 o
   3  -9   8      121.35       88.85     24.67 o
   4  -9   8     3574.84     3595.50     71.86 o
   5  -9   8       57.16       35.94     29.98 o
   6  -9   8      278.62      277.57     42.18 o
   7  -9   8      101.71      152.86     41.44 o
   8  -9   8     1276.90     1259.19     83.17 o
   9  -9   8     1866.67     1837.12    145.48 o
  10  -9   8     2665.16     2658.11    144.20 o
  11  -9   8      274.89      283.02     94.64 o
  12  -9   8      197.60      180.84     92.40 o
 -11  -8   8       15.98      121.83     88.61 o
 -10  -8   8       14.75       79.75     79.75 o
  -9  -8   8     1813.11     1776.56    150.63 o
  -8  -8   8      515.70      680.05    101.90 o
  -7  -8   8      244.01      232.59     73.10 o
  -6  -8   8       30.12       15.51     57.59 o
  -5  -8   8     2954.41     3023.75    103.56 o
  -4  -8   8     1692.14     1961.64     83.33 o
  -3  -8   8      605.35      613.53     62.99 o
  -2  -8   8      770.73      784.54     46.68 o
  -1  -8   8       12.58       -0.19     17.08 o
   0  -8   8      598.03      582.67     28.15 o
   1  -8   8      347.67      336.36     31.11 o
   2  -8   8       27.08       42.52     21.69 o
   3  -8   8      168.32      156.64     24.45 o
   4  -8   8      788.10      859.17     37.35 o
   5  -8   8      454.93      548.65     60.32 o
   6  -8   8      115.08      186.79     32.05 o
   7  -8   8     2652.77     2686.68     84.00 o
   8  -8   8       81.52      108.62     40.15 o
   9  -8   8        3.56      197.84     49.18 o
  10  -8   8      387.56      587.57     63.42 o
  11  -8   8      269.12      435.78     66.01 o
  12  -8   8       94.67       71.58     59.62 o
  13  -8   8      508.42      804.79    160.60 o
 -11  -7   8      381.34      317.14     80.16 o
 -10  -7   8        5.63      -46.71     62.02 o
  -9  -7   8       12.06      -27.34     54.67 o
  -8  -7   8      674.91      724.36     97.47 o
  -7  -7   8      213.12       55.38     59.81 o
  -6  -7   8     1853.05     1887.32    128.48 o
  -5  -7   8     1403.03     1330.30     72.68 o
  -4  -7   8      274.05      240.94     40.03 o
  -3  -7   8      253.02      291.42     33.46 o
  -2  -7   8    36833.04    37435.14    547.83 o
  -1  -7   8       28.27       39.55     15.29 o
   0  -7   8     3620.22     3525.96     56.88 o
   1  -7   8       23.84      323.54     88.57 o
   2  -7   8     3159.55     3111.72     54.99 o
   3  -7   8      127.65       74.07     20.17 o
   4  -7   8     9996.42     9963.79    132.17 o
   5  -7   8      109.90      112.62     25.17 o
   6  -7   8       26.51       32.13     27.86 o
   7  -7   8     1710.10     1626.93     67.36 o
   8  -7   8     6206.95     6028.49    138.79 o
   9  -7   8       34.46      -61.53     61.53 o
  10  -7   8     1884.91     1869.08     93.83 o
  11  -7   8      147.58      211.06     58.13 o
  12  -7   8       71.56      125.52     66.82 o
  13  -7   8      123.71       51.22     67.46 o
 -11  -6   8        6.45      -87.50     87.50 o
 -10  -6   8        3.46      -27.90     57.69 o
  -9  -6   8     1069.50     1449.97    105.64 o
  -8  -6   8       54.37       39.37     51.98 o
  -7  -6   8        3.91      -47.63     47.63 o
  -6  -6   8      170.69      147.44     46.23 o
  -5  -6   8      761.40      812.41     64.91 o
  -3  -6   8     2253.98     2201.62     65.19 o
  -2  -6   8      269.33      293.19     27.96 o
  -1  -6   8     2657.20     2785.18     57.84 o
   0  -6   8      692.43      798.36     26.52 o
   1  -6   8    16417.98    15790.82    173.45 o
   2  -6   8      113.60      111.58     26.41 o
   3  -6   8        2.33      -17.16     17.16 o
   4  -6   8     1096.67     1125.39     36.01 o
   5  -6   8    19328.97    19316.26    227.90 o
   6  -6   8       65.81       39.28     30.60 o
   7  -6   8     4003.18     3829.15     95.32 o
   8  -6   8      492.37      502.69     49.60 o
   9  -6   8      178.05      197.20     50.21 o
  10  -6   8      433.45      426.19     58.19 o
  11  -6   8      999.62      978.92    121.82 o
  12  -6   8      122.37       73.27     48.65 o
  13  -6   8        6.91      -32.00     50.24 o
 -12  -5   8       71.67       73.10     81.96 o
 -11  -5   8      503.53      370.96     79.47 o
 -10  -5   8        1.25      -51.40     55.57 o
  -9  -5   8      644.15      911.89     85.65 o
  -8  -5   8      364.40      425.75     65.57 o
  -7  -5   8      826.52      914.06     95.25 o
  -6  -5   8     6347.36     6275.42    151.88 o
  -5  -5   8     5611.19     5333.40    154.15 o
  -4  -5   8     7289.03     6704.13    183.51 o
  -3  -5   8      489.74      460.79     43.80 o
  -2  -5   8      291.62      300.63     25.66 o
  -1  -5   8     2988.44     2871.22     59.11 o
   0  -5   8     2034.03     2159.22     45.47 o
   1  -5   8      433.28      386.55     20.70 o
   2  -5   8        1.66       15.40     18.52 o
   3  -5   8       32.34       49.68     17.14 o
   4  -5   8    40207.23    40045.57    411.95 o
   5  -5   8       32.21       14.53     31.97 o
   6  -5   8     1430.37     1431.79     49.72 o
   7  -5   8     1170.39     1170.64     55.73 o
   8  -5   8     5211.51     4983.05    110.66 o
   9  -5   8      263.74      241.49     50.45 o
  10  -5   8      266.33      409.90     61.42 o
  11  -5   8       25.00       65.01     50.57 o
  12  -5   8      800.30      898.43     88.96 o
  13  -5   8        3.49       54.63     59.71 o
 -12  -4   8      330.06      389.87    101.90 o
 -11  -4   8     1653.32     1587.33    117.58 o
 -10  -4   8      207.08       50.81     94.14 o
  -9  -4   8     1182.87     1312.92     95.88 o
  -8  -4   8      467.53      549.14     66.72 o
  -7  -4   8     2194.50     2021.70    192.72 o
  -6  -4   8      578.70      559.20     50.15 o
  -5  -4   8     2361.29     2386.25     80.61 o
  -4  -4   8      318.03      364.64     32.38 o
  -3  -4   8     1568.90     1442.31     43.66 o
  -2  -4   8    13515.06    13585.68    192.93 o
  -1  -4   8    10440.79    10542.42    138.93 o
   0  -4   8     4464.86     4961.06     69.57 o
   1  -4   8    10603.87    10554.62    126.95 o
   2  -4   8      449.55      360.94     21.38 o
   3  -4   8     2452.16     2687.34     48.48 o
   4  -4   8      595.20      578.23     25.91 o
   5  -4   8      272.04      263.59     24.64 o
   6  -4   8       59.90        6.81     24.31 o
   7  -4   8       20.34       11.76     30.86 o
   8  -4   8     2473.89     2524.21     81.07 o
   9  -4   8      628.01      542.76     72.59 o
  10  -4   8      854.16      834.85     66.94 o
  11  -4   8     3250.70     3304.64    100.09 o
  12  -4   8       17.84       89.16     46.99 o
  13  -4   8       73.21       92.91     60.90 o
 -12  -3   8      242.41      142.31     71.49 o
 -11  -3   8      405.96      455.48     78.83 o
 -10  -3   8       11.77      -59.63     86.39 o
  -9  -3   8      760.99      739.33    137.34 o
  -8  -3   8     6804.95     6909.62    197.95 o
  -7  -3   8     6698.81     6385.63    153.51 o
  -6  -3   8      695.36      761.02     56.16 o
  -5  -3   8     1926.05     1983.31     50.31 o
  -4  -3   8     2279.53     2072.26     44.39 o
  -3  -3   8      353.79      391.65     24.77 o
  -2  -3   8     4009.28     4032.75     64.34 o
  -1  -3   8     5404.84     5762.04     92.30 o
   0  -3   8     2885.05     2939.92     46.76 o
   1  -3   8     1559.60     1433.39     33.81 o
   2  -3   8     3411.37     3062.83     51.49 o
   3  -3   8     3273.67     3417.48     54.62 o
   4  -3   8      112.72      205.76     20.86 o
   5  -3   8     5148.77     4702.99     74.82 o
   6  -3   8     1142.90     1057.45     37.29 o
   7  -3   8       18.27       15.06     38.06 o
   8  -3   8      509.47      381.98     42.57 o
   9  -3   8       34.32       16.19     42.36 o
  10  -3   8     1564.91     1444.97     74.58 o
  11  -3   8      110.77      171.97     44.80 o
  12  -3   8      185.07      183.77     58.14 o
  13  -3   8        7.38       25.85     56.51 o
 -12  -2   8       39.09       -6.69     86.39 o
 -11  -2   8        8.03        5.86     58.34 o
 -10  -2   8        3.63      -30.17     51.86 o
  -9  -2   8      274.50      239.23     57.28 o
  -8  -2   8     3353.40     3567.67    130.61 o
  -7  -2   8      141.70      106.77     36.87 o
  -6  -2   8     1580.16     1612.22     56.04 o
  -5  -2   8     7284.24     7154.46    112.29 o
  -4  -2   8     3515.74     3165.77     58.33 o
  -3  -2   8      733.55      798.60     31.80 o
  -2  -2   8     4212.71     4271.90     73.64 o
  -1  -2   8     9017.78     8627.03    148.52 o
   0  -2   8     2126.19     2037.40     45.75 o
   1  -2   8      305.28      337.17     24.63 o
   2  -2   8       26.71       57.13     13.48 o
   3  -2   8     2791.85     2630.04     45.66 o
   4  -2   8      135.77      231.87     20.78 o
   5  -2   8     4123.09     3773.02     65.28 o
   6  -2   8     1329.42     1313.52     41.58 o
   7  -2   8      194.87      169.51     32.27 o
   8  -2   8     3082.89     2756.28    106.39 o
   9  -2   8      721.61      609.46     44.11 o
  10  -2   8      293.51      322.74     44.60 o
  11  -2   8       31.18       12.95     48.46 o
  12  -2   8        5.86      -49.58     49.58 o
  13  -2   8        0.29      -24.76     54.86 o
 -12  -1   8       19.15      -62.05     62.05 o
 -11  -1   8     2504.26     2707.94    130.29 o
 -10  -1   8       34.72      101.32     54.98 o
  -9  -1   8        0.17       61.64     46.91 o
  -8  -1   8        0.26      -14.18     40.96 o
  -7  -1   8     5715.85     5529.63    132.54 o
  -6  -1   8        2.87       23.94     18.57 o
  -5  -1   8     7523.35     7523.04    115.32 o
  -4  -1   8     3193.94     2900.31     88.17 o
  -3  -1   8     1977.81     1904.66     40.84 o
  -2  -1   8     8595.80     8226.63    107.65 o
  -1  -1   8    24578.51    24035.07    283.30 o
   0  -1   8    15306.13    15133.14    227.52 o
   1  -1   8    11981.76    11663.56    134.67 o
   2  -1   8     4110.08     3616.89     51.30 o
   3  -1   8     2204.28     2014.13     42.28 o
   4  -1   8     1038.28     1307.23     44.81 o
   5  -1   8     2267.41     2374.01     50.18 o
   6  -1   8      115.15      205.02     23.15 o
   7  -1   8      249.37      232.52     34.48 o
   8  -1   8       43.34       34.51     29.86 o
   9  -1   8       70.75      -30.86     33.52 o
  10  -1   8      671.66      684.41     61.47 o
  11  -1   8     1434.54     1489.87     84.42 o
  12  -1   8     1818.54     1733.68     95.29 o
  13  -1   8       31.59       31.60     55.43 o
  14  -1   8      126.13       57.59    101.90 o
 -12   0   8      324.58      280.78     91.93 o
 -11   0   8       21.88      101.56     60.68 o
 -10   0   8       95.70      156.00     56.59 o
  -9   0   8      284.98      265.42     56.10 o
  -8   0   8     2898.06     2792.98    110.20 o
  -7   0   8      685.93      744.38     44.44 o
  -6   0   8      329.77      323.63     24.49 o
  -5   0   8      118.76      121.52     18.99 o
  -4   0   8    43394.58    43405.36    505.26 o
  -3   0   8     1953.16     1869.05     37.25 o
  -2   0   8    21217.05    20439.89    242.63 o
  -1   0   8      118.52      132.98     13.13 o
   0   0   8    20445.78    20427.26    298.51 o
   1   0   8     1782.11     1767.02     33.89 o
   2   0   8     3337.10     2999.37     44.81 o
   3   0   8      589.45      603.68     23.14 o
   4   0   8       53.83       65.14     17.54 o
   5   0   8    13040.42    12940.13    156.49 o
   6   0   8       68.96       22.11     18.22 o
   7   0   8      558.73      596.96     30.89 o
   8   0   8      634.82      634.41     47.55 o
   9   0   8     4258.27     3975.76    137.11 o
  10   0   8       56.38      153.78     45.39 o
  11   0   8      126.03      124.87     50.23 o
  12   0   8     1825.76     1766.87     95.31 o
  13   0   8       40.85       15.04     55.58 o
  14   0   8       13.00       -4.60     65.73 o
 -12   1   8        1.32      -44.46     60.08 o
 -11   1   8      732.56      760.64     87.50 o
 -10   1   8       16.55      -23.53     51.86 o
  -9   1   8     1332.91     1327.23     85.48 o
  -8   1   8       54.63       40.33     35.03 o
  -7   1   8       39.12       30.05     20.56 o
  -6   1   8       60.24       77.73     18.07 o
  -5   1   8    10035.89    10214.76    135.66 o
  -4   1   8     2414.19     2211.49     41.72 o
  -3   1   8      662.68      863.91     37.89 o
  -2   1   8      232.56      254.91     13.70 o
  -1   1   8    44251.90    43989.16    547.53 o
   0   1   8     4762.15     4684.46     65.11 o
   1   1   8    18970.98    19384.03    229.61 o
   2   1   8      624.27      637.08     18.59 o
   3   1   8     4616.09     4329.17     58.38 o
   4   1   8     1655.50     1763.42     38.23 o
   5   1   8    12207.50    11460.57    131.12 o
   6   1   8        1.45      -12.98     17.86 o
   7   1   8      570.79      531.30     36.54 o
   8   1   8     3323.90     3187.56     81.73 o
   9   1   8    10338.46    10088.87    209.52 o
  10   1   8       40.08      -28.62     38.89 o
  11   1   8      259.50      242.41     52.58 o
[truncated: 804,290 more chars]
